# Supplementary material for: Pharmacological activation of TRPV4 produces immediate cell damage and induction of apoptosis in human melanoma cells and HaCaT keratinocytes
Source: PLoS One. 2018 Jan 2;13(1):e0190307. doi: 10.1371/journal.pone.0190307 (PMC5749757; doi:10.1371/journal.pone.0190307)
Supplement: S1 Appendix — (XLS) [file pone.0190307.s004.xls]

## Sheet: Hoja1
				SKMEL28
				TRPV4	.-80mV
		pF	basal	.+GSK 200nM	.+ HC 1uM	.+GSK 200nM	.+ HC 1uM
		36.2	-2.91989	-91.4088	-4.34807	31.3056	0.0475672
		21.4	-2.8271	-79.3925	-2.79065	28.0826	0.0351501
		26.8	-37.8731	-82.5373	-23.2164	2.17931	0.281284
		23.4	-81.2393	-109.402	-3.44957	1.34666	0.0315312
			-31.2149	-90.6851	-8.45118	15.7285	0.0988831
			37.2077	13.4752	9.86417	16.1832	0.121794
			18.6039	6.73761	4.93208	8.0916	0.0608971
			4	4	4	4	4
		ttest	0.0236566	6.31839e-05
				TRPV4	.+80mV
		pF	basal	.+GSK 200nM	.+ HC 1uM	.+GSK 200nM	.+ HC 1uM
		36.2	8.36188	120.856	10.058	14.4533	0.0832229
		21.4	12.2944	112.991	8.31776	9.19042	0.0736146
		26.8	67.9478	145.224	30.9664	2.13729	0.213232
		23.4	142.436	163.974	9.67521	1.15122	0.0590044
			57.76	135.761	14.7543	6.73304	0.107269
			62.666	23.2822	10.8338	6.26945	0.0713408
			31.333	11.6411	5.4169	3.13473	0.0356704
			4	4	4	4	4
		ttest	0.030678	0.00172879
