# Supplementary material for: Pharmacological activation of TRPV4 produces immediate cell damage and induction of apoptosis in human melanoma cells and HaCaT keratinocytes
Source: PLoS One. 2018 Jan 2;13(1):e0190307. doi: 10.1371/journal.pone.0190307 (PMC5749757; doi:10.1371/journal.pone.0190307)
Supplement: S2 Appendix — (XLS) [file pone.0190307.s005.xls]

## Sheet: Hoja1
				3T3
				TRPV4	.-80mV	x-fold with
		pF	basal	.+GSK 200nM	.+ HC 1uM	.+GSK 200nM	.+ HC 1uM
	*T	28	-0.220036	-3.34214	-0.158607	15.1891	0.0474567
	*T	37.3	-0.369973	-11.4209	-0.420643	30.8696	0.036831
	*T	33.6	-9.61905	-17.9256	-8.45536	1.86355	0.471692
	*T	33.6	-0.153125	-5.38988	-0.225595	35.1992	0.0418553
	*T	25.2	-0.166468	-4.09127	-0.225913	24.5769	0.0552182
			-2.10573	-8.43396	-1.89722	21.5397	0.130611
			4.20095	6.18597	3.66742	13.326	0.190792
			1.87872	2.76645	1.64012	5.95959	0.085325
			5	5	5	5	5
		ttest	0.0127191	0.0138618
				TRPV4	.+80mV	x-fold with
		pF	basal	.+GSK 200nM	.+ HC 1uM	.+GSK 200nM	.+ HC 1uM
	*T	28	0.273036	8.24286	0.269964	30.1897	0.0327513
	*T	37.3	0.607507	33.3244	0.535657	54.8544	0.016074
	*T	33.6	9.33333	32.1131	8.46429	3.44069	0.263577
	*T	33.6	0.378274	12.0982	0.403274	31.9827	0.0333333
	*T	25.2	0.471032	9.41667	0.881349	19.9916	0.0935946
			2.21264	19.039	2.11091	28.0918	0.0878661
			3.98249	12.573	3.55892	18.7688	0.102558
			1.78102	5.62283	1.5916	8.39365	0.0458655
			5	5	5	5	5
		ttest	0.0242429	0.025479
