# Supplementary material for: Pharmacological activation of TRPV4 produces immediate cell damage and induction of apoptosis in human melanoma cells and HaCaT keratinocytes
Source: PLoS One. 2018 Jan 2;13(1):e0190307. doi: 10.1371/journal.pone.0190307 (PMC5749757; doi:10.1371/journal.pone.0190307)
Supplement: S3 Appendix — (XLS) [file pone.0190307.s006.xls]

## Sheet: Hoja1
				MKTBR
				TRPV4	.-80mV	x-fold with
		pF	basal	.+GSK 200nM	.+ HC 1uM	.+GSK 200nM	.+ HC 1uM
	*T	19.1	-25.4084	-51.3822	-18.9895	2.02225	0.369574
		27.5	-0.450182	-165.055	-3.99273	366.64	0.0241904
		23.8	-33.2143	-73.9076	-5.2479	2.22517	0.0710063
	*T	40.8	-2.54412	-62.2794	-5.58333	24.4798	0.0896497
		24.9	-1.00201	-44.739	-5.87149	44.6493	0.131239
	*T	25.4	-2.70472	-113.661	-16.4055	42.0233	0.144337
	*T	32	-0.65125	-13.7312	-0.425625	21.0845	0.0309968
			-9.42499	-74.965	-8.07373	71.8749	0.122999
			13.7984	49.9915	6.86487	131.069	0.117874
			5.21532	18.895	2.59468	49.5396	0.0445521
			7	7	7	7	7
		ttest	0.0179692	0.0117822
				TRPV4	.+80mV	x-fold with
		pF	basal	.+GSK 200nM	.+ HC 1uM	.+GSK 200nM	.+ HC 1uM
	*T	19.1	25.5916	80.2618	26.3613	3.13625	0.328441
		27.5	1.26691	230.364	11.5055	181.831	0.0499448
		23.8	35.1008	121.807	9.43697	3.47019	0.077475
	*T	40.8	6.73775	98.848	9.2549	14.6708	0.0936276
		24.9	1.56345	99.2369	12.1767	63.4729	0.122703
	*T	25.4	8.53937	188.898	24.2835	22.1208	0.128554
	*T	32	2.41875	42.4062	1.67938	17.5323	0.0396021
			11.6027	123.117	13.5283	43.7478	0.12005
			13.372	64.9881	8.77188	64.1978	0.0978124
			5.05415	24.5632	3.31546	24.2645	0.0369696
			7	7	7	7	7
		ttest	0.00502885	0.00365021
