# Supplementary material for: Pharmacological activation of TRPV4 produces immediate cell damage and induction of apoptosis in human melanoma cells and HaCaT keratinocytes
Source: PLoS One. 2018 Jan 2;13(1):e0190307. doi: 10.1371/journal.pone.0190307 (PMC5749757; doi:10.1371/journal.pone.0190307)
Supplement: S4 Appendix — (XLS) [file pone.0190307.s007.xls]

## Sheet: Hoja1
				A375
				TRPV4	.-80mV					0mV	coactivación de IK/SK
		pF	basal	.+GSK 200nM	.+ HC 1uM	.+GSK 200nM	.+ HC 1uM		pF	basal	.+GSK 200nM	.+ HC 1uM	.+TRAM-34 1uM	.+13b 1uM	.+GSK 200nM	.+ HC 1uM	.+TRAM-34 1uM	.+13b 1uM
									16.6	0.439578	41.2349		2.20723	0.357711	93.8057		0.0535281	0.162063
	*T y U	40.1	-0.479302	-87.2569	-0.906484	182.05	0.0103887		73.1	3.00821	12.0397	2.56635		0.338714	4.00227	0.213158		0.131983
		26.6	-58.5338	-159.286	-44.1729	2.72126	0.277319		26.6	2.62368	68.1203	24.4361		3.11541	25.9636	0.35872		0.127492
		193	-6.4715	-13.0725	-6.58031	2.02002	0.503369		193	1.30104	5.90155	2.2544		0.182383	4.53604	0.382002		0.0809009
	*P	49.7	-0.530986	-35.5533	-0.352515	66.9572	0.00991511		49.7	0.262374	19.9416	1.4499		0.226761	76.0046	0.0727071		0.156397
		32.2	-30.4814	-71.4286	-24.0186	2.34335	0.336261
		60.8	-15.5707	-57.3849	-23.8487	3.68543	0.415592			1.52698	29.4476	7.67669	2.20723	0.844196	40.8624	0.256647	0.0535281	0.131767
		73.1	-5.72093	-16.9904	-2.97401	2.96987	0.17504			1.24795	25.4083	11.1828	#DIV/0!	1.27179	41.648	0.143594	#DIV/0!	0.0321333
		26.8	-12.8321	-69.2537	-3.67425	5.39692	0.053055			0.5581	11.363	5.59142	#DIV/0!	0.568763	18.6255	0.0717971	#DIV/0!	0.0143705
			-16.3276	-63.7783	-13.316	33.518	0.222617			5	5	4	1	5	5	4	1	5
			19.6572	46.8419	15.7887	64.0383	0.190213
			6.94986	16.5611	5.58213	22.6409	0.0672503
			8	8	8	8	8
		ttest	0.00485021	0.00607574					ttest	0.068614	0.122835			0.262382
				TRPV4	.+80mV
		pF	basal	.+GSK 200nM	.+ HC 1uM	.+GSK 200nM	.+ HC 1uM
	*T y U	40.1	6.45137	107.581	4.16459	16.6757	0.0387112
		26.6	70.7519	192.218	76.5414	2.71679	0.398201
		193	12.5492	26.4922	9.20725	2.11107	0.347545
	*P	49.7	4.64185	80.9859	7.47082	17.4469	0.0922484
		32.2	37.795	101.118	48.6957	2.67543	0.481572
		60.8	19.6053	79.1941	44.7368	4.03943	0.564901
		73.1	9.8632	35.0205	6.89877	3.55062	0.196992
		26.8	26.5112	144.03	12.541	5.43279	0.0870725
			23.5211	95.83	26.282	6.83109	0.275906
			22.0826	54.4879	26.9074	6.39863	0.199206
			7.80738	19.2644	9.51321	2.26226	0.0704301
			8	8	8	8	8
		ttest	0.00137232	0.0026447
