# Supplementary material for: Pharmacological activation of TRPV4 produces immediate cell damage and induction of apoptosis in human melanoma cells and HaCaT keratinocytes
Source: PLoS One. 2018 Jan 2;13(1):e0190307. doi: 10.1371/journal.pone.0190307 (PMC5749757; doi:10.1371/journal.pone.0190307)
Supplement: S5 Appendix — (XLS) [file pone.0190307.s008.xls]

## Sheet: Hoja1
		,-80mV		X-fold with				.+80mV		X-fold with
	basal pA/pF	GSK	HC	GSK	HC		basal pA/pF	GSK	HC	GSK	HC
	-7.21356	-69.3559	-0.774576	9.61466	0.0111681		9.26441	73.0847	1.38441	7.88877	0.0189425
	-7.08458	-102.836	-10.0995	14.5154	0.09821		16.8308	108.507	11.1194	6.44694	0.102476
	-2.94802	-139.455	-6.16832	47.3048	0.0442315		3.2401	144.455	13.5099	44.5837	0.093523
	-1.71167	-50.4556		29.4774			2.95667	49.2667		16.6629
	-0.578636	-49.2727	-0.448727	85.1532	0.00910701		0.725455	46.8182	0.955909	64.5363	0.0204175
	-2.47703	-140.338		56.6558			1.95608	108.581		55.5095
	-3.66891	-91.9522	-4.37278	40.4535	0.0406791		5.82893	88.4523	6.7424	32.6047	0.0588397
	2.81255	41.8815	4.63194	28.4668	0.0415937		6.14558	38.5974	6.51022	25.4441	0.0453692
	1.14822	17.098	2.31597	11.6215	0.0207969		2.50892	15.7573	3.25511	10.3875	0.0226846
	6	6	4	6	4		6	6	4	6	4
	ttest	0.00347239	0.0179894				ttest	0.00301083	0.0176284
			X-fold with
	basal	SKA-31	SKA-31
	0.043	0.0454	1.05581
	1.02	0.997	0.977451
	0.12	0.116	0.966667
	0.114	0.112	0.982456
	0.32425	0.3176	0.995597
	0.46515	0.454089	0.0406817
	0.232575	0.227045	0.0203409
	4	4	4
