# Supplementary material for: Pharmacological activation of TRPV4 produces immediate cell damage and induction of apoptosis in human melanoma cells and HaCaT keratinocytes
Source: PLoS One. 2018 Jan 2;13(1):e0190307. doi: 10.1371/journal.pone.0190307 (PMC5749757; doi:10.1371/journal.pone.0190307)
Supplement: S6 Appendix — (XLS) [file pone.0190307.s009.xls]

## Sheet: TRPV4
TRPV4					HACAT and A375 20170420
	Gene of Interest (GOI)	House Keeping Gene (HK)							SEM
	GOI	HK		Delta Cq	Efficiency^Delta Cq	Inverse	%			GOI	HK		Delta Cq	Efficiency^Delta Cq	Inverse	%	Error
HACAT	31.8054	14.9708		16.8346	2255.46	0.000443369	0.0443369		HACAT	33.4284	14.3928		19.0356	6189.57	0.000161562	0.0161562	0.0281806	HACAT
A375	25.5271	12.6254		12.9017	371.411	0.00269244	0.269244		A375	25.9674	12.5786		13.3888	464.393	0.00215335	0.215335	0.0539088	A375
			Difference	3.93288
			Efficiency	1.58193
			Efficiency^Delta Cq	6.07268
SD	GOI	HK		Error	GOI	HK
HACAT	2.81119	0.817454		HACAT	1.62304	0.578028
A375	0.762674	0.0810682		A375	0.44033	0.0468048
	replicates (n)
	GOI	HK
HACAT	3	2
A375	3	3
Data from from frozen aliquots
A375	hTRPV4	30.4151	1.60408	1.74568e+06	0.67666	0.862984	0.18664	3	0.107757
A375	hTRPV4	29.9019	1.60408	1.36977e+06	0.862355
A375	hTRPV4	29.4854	1.60408	1.12505e+06	1.04994
		Cq	mean_PCR_eff
SKMEL	hTRPV4	28.1181	1.60408	589597	2.1872	1.97627	0.312216	3	0.180258
SKMEL	hTRPV4	28.1801	1.60408	607144	2.12399
SKMEL	hTRPV4	28.7565	1.60408	797211	1.6176
		Cq	mean_PCR_eff
MKTBR	hTRPV4	31.4811	1.60408	2.88896e+06	0.494806	0.489327	0.00953777	3	0.00550663
MKTBR	hTRPV4	31.5529	1.60408	2.98857e+06	0.478314
MKTBR	hTRPV4	31.4809	1.60408	2.88864e+06	0.494861

## Sheet: KCa3.1
KCa3.1					HACAT and A375 20170329
										SEM
mean_PCR_eff	Cq	SD			Delta Cq	Efficiency^Delta Cq	Inverse	%			Cq			Delta Cq	Efficiency^Delta Cq	Inverse	%
1.71591	19.1126	1.04264	HACAT	GAPDH							18.3754	HACAT	GAPDH
1.71591	16.2	0.184001	A375	GAPDH							16.0938	A375	GAPDH					Error
1.8252	25.1442	1.28937	HACAT	hKCa3.1	6.0316	31.3686	0.031879	3.1879			26.056	HACAT	hKCa3.1	7.68058	80.4679	0.0124273	1.24273	1.94517
1.8252	18.9875	0.11448	A375	hKCa3.1	2.78752	4.91598	0.203418	20.3418			19.0536	A375	hKCa3.1	2.95985	5.42459	0.184346	18.4346	1.90722
				Difference	3.24407
				Efficiency mean	1.77055
				Efficiency^Delta Cq	6.38095
		replicates (n)				Error
HACAT	GAPDH	2		HACAT	GAPDH	0.737258
A375	GAPDH	3		A375	GAPDH	0.106233
HACAT	hKCa3.1	2		HACAT	hKCa3.1	0.911722
A375	hKCa3.1	3		A375	hKCa3.1	0.0660949
Data from from frozen aliquots
A375	hKCa3.1	21.8845	1.83489	587460	2.01074	1.5161	0.478175	3	0.276074
A375	hKCa3.1	22.388	1.83489	797457	1.48125
A375	hKCa3.1	22.945	1.83489	1.11827e+06	1.0563
SKMEL	hKCa3.1	24.2314	1.83489	2.44154e+06	0.52818	0.461026	0.0588978	3	0.0340047
SKMEL	hKCa3.1	24.5445	1.83489	2.95257e+06	0.436762
SKMEL	hKCa3.1	24.6163	1.83489	3.08409e+06	0.418136
		Cq	mean_PCR_eff
MKTBR	hKCa3.1	24.8598	1.83489	3.57529e+06	0.399821	0.375786	0.0242199	3	0.0139834
MKTBR	hKCa3.1	24.9604	1.83489	3.80027e+06	0.376151
MKTBR	hKCa3.1	25.0726	1.83489	4.06811e+06	0.351386
		Cq	mean_PCR_eff
