# Supplementary material for: Pharmacological activation of TRPV4 produces immediate cell damage and induction of apoptosis in human melanoma cells and HaCaT keratinocytes
Source: PLoS One. 2018 Jan 2;13(1):e0190307. doi: 10.1371/journal.pone.0190307 (PMC5749757; doi:10.1371/journal.pone.0190307)
Supplement: S7 Appendix — (XLS) [file pone.0190307.s010.xls]

## Sheet: Figure 3A
	Time (min)	FI (for A375)			DMSO 0,1%	GSK1016790A	HC067047 10uM
	0.00166667	0.0111957			98.9919	131.053	99.3992
	0.00333333	0.0111957			99.6094	143.843	99.6989
	0.005	0.0111957			99.3852	122.309	99.4563
	0.00666667	0.0223914			99.3213	172.486	99.4517
	0.00833333	0.0223914			97.6718	109.794	149.608
	0.01	0.0223914			99.5651	109.98	128.509
	0.0116667	0.0335871			96.7796	120	142.071
	0.0133333	0.0111957			96.7524	107.456	155.015
	0.015	0.0223914			104.194	184.51	105.612
	0.0166667	0.0223914			104.797	180.406	110.529
	0.0183333	0.0559785			105.634	200	104.844
	0.02	0.0447828			103.404	209.918	107.128
	0.0216667	0.0559785				148.619	143.864
	0.0233333	0.0671742				129.625	128.455
	0.025	0.0447828				133.246	129.075
	0.0266667	0.0223914				128.769	116.402
	0.0283333	0.0335871				122.984	114.862
	0.03	0.0335871				136.133	112.578
	0.0316667	0.0559785				171.311	113.933
	0.0333333	0.0671742				126.471	119.492
	0.035	0.0671742				115.171
	0.0366667	0.0559785				109.87
	0.0383333	0.0559785				111.669
	0.04	0.0559785				110.46
	0.0416667	0.0559785				170.578
	0.0433333	0.0671742				151.37
	0.045	0.100761				166.719
	0.0466667	0.111957				175.915
	0.0483333	0.100761				124.141
	0.05	0.100761				125.922
	0.0516667	0.100761				116.413
	0.0533333	0.123153				119.535
	0.055	0.145544				160.616
	0.0566667	0.123153				144.547
	0.0583333	0.134348				152.186
	0.06	0.167936				135.39
	0.0616667	0.15674				126.967
	0.0633333	0.15674				118.89
	0.065	0.145544				125.913
	0.0666667	0.15674				133.722
	0.0683333	0.15674		Mean	100.509	139.623	118.999
	0.07	0.15674		SD	3.15296	26.7061	17.5767
	0.0716667	0.123153		N	12	40	20
	0.0733333	0.145544		SEM	0.910181	4.22261	3.93028
	0.075	0.123153
	0.0766667	0.111957
	0.0783333	0.111957
	0.08	0.111957
	0.0816667	0.111957
	0.0833333	0.111957
	0.085	0.100761
	0.0866667	0.123153
	0.0883333	0.123153
	0.09	0.123153
	0.0916667	0.123153
	0.0933333	0.111957
	0.095	0.123153
	0.0966667	0.123153
	0.0983333	0.100761
	0.1	0.145544
	0.101667	0.15674
	0.103333	0.15674
	0.105	0.145544
	0.106667	0.15674
	0.108333	0.179131
	0.11	0.15674
	0.111667	0.179131
	0.113333	0.167936
	0.115	0.179131
	0.116667	0.201523
	0.118333	0.201523
	0.12	0.201523
	0.121667	0.190327
	0.123333	0.179131
	0.125	0.167936
	0.126667	0.167936
	0.128333	0.179131
	0.13	0.190327
	0.131667	0.246305
	0.133333	0.257501
	0.135	0.257501
	0.136667	0.257501
	0.138333	0.257501
	0.14	0.279893
	0.141667	0.279893
	0.143333	0.302284
	0.145	0.291088
	0.146667	0.291088
	0.148333	0.31348
	0.15	0.31348
	0.151667	0.302284
	0.153333	0.291088
	0.155	0.279893
	0.156667	0.291088
	0.158333	0.291088
	0.16	0.302284
	0.161667	0.31348
	0.163333	0.31348
	0.165	0.324675
	0.166667	0.31348
	0.168333	0.302284
	0.17	0.324675
	0.171667	0.279893
	0.173333	0.291088
	0.175	0.302284
	0.176667	0.31348
	0.178333	0.324675
	0.18	0.324675
	0.181667	0.291088
	0.183333	0.291088
	0.185	0.291088
	0.186667	0.302284
	0.188333	0.324675
	0.19	0.335871
	0.191667	0.347067
	0.193333	0.358262
	0.195	0.358262
	0.196667	0.358262
	0.198333	0.39185
	0.2	0.403045
	0.201667	0.403045
	0.203333	0.403045
	0.205	0.403045
	0.206667	0.425437
	0.208333	0.414241
	0.21	0.425437
	0.211667	0.425437
	0.213333	0.447828
	0.215	0.447828
	0.216667	0.481415
	0.218333	0.459024
	0.22	0.481415
	0.221667	0.503807
	0.223333	0.526198
	0.225	0.537394
	0.226667	0.537394
	0.228333	0.570981
	0.23	0.593372
	0.231667	0.604568
	0.233333	0.649351
	0.235	0.638155
	0.236667	0.660546
	0.238333	0.671742
	0.24	0.694133
	0.241667	0.705329
	0.243333	0.738916
	0.245	0.750112
	0.246667	0.761308
	0.248333	0.783699
	0.25	0.794895
	0.251667	0.839678
	0.253333	0.839678
	0.255	0.862069
	0.256667	0.862069
	0.258333	0.873265
	0.26	0.873265
	0.261667	0.88446
	0.263333	0.88446
	0.265	0.906852
	0.266667	0.940439
	0.268333	0.96283
	0.27	0.985222
	0.271667	1.00761
	0.273333	1.01881
	0.275	1.01881
	0.276667	1.06359
	0.278333	1.0412
	0.28	1.0524
	0.281667	1.0524
	0.283333	1.0524
	0.285	1.0412
	0.286667	1.0412
	0.288333	1.06359
	0.29	1.06359
	0.291667	1.07479
	0.293333	1.07479
	0.295	1.07479
	0.296667	1.06359
	0.298333	1.0524
	0.3	1.06359
	0.301667	1.06359
	0.303333	1.08598
	0.305	1.09718
	0.306667	1.09718
	0.308333	1.10837
	0.31	1.13077
	0.311667	1.16435
	0.313333	1.16435
	0.315	1.18674
	0.316667	1.18674
	0.318333	1.19794
	0.32	1.19794
	0.321667	1.20914
	0.323333	1.23153
	0.325	1.25392
	0.326667	1.25392
	0.328333	1.28751
	0.33	1.2987
	0.331667	1.32109
	0.333333	1.34348
	0.335	1.36588
	0.336667	1.36588
	0.338333	1.38827
	0.34	1.41066
	0.341667	1.41066
	0.343333	1.42185
	0.345	1.46664
	0.346667	1.48903
	0.348333	1.37707
	0.35	0.515002
	0.351667	0.638155
	0.353333	0.526198
	0.355	0.559785
	0.356667	0.548589
	0.358333	-0.0559785
	0.36	0.0223914
	0.361667	0.0111957
	0.363333	0.0671742
	0.365	0.0783699
	0.366667	0.100761
	0.368333	0.145544
	0.37	0.15674
	0.371667	-0.682938
	0.373333	-0.604568
	0.375	-0.716525
	0.376667	-0.694133
	0.378333	-0.682938
	0.38	-0.660546
	0.381667	-0.638155
	0.383333	-0.638155
	0.385	-0.615764
	0.386667	-0.593372
	0.388333	-0.559785
	0.39	-0.537394
	0.391667
	0.393333
	0.395
	0.396667
	0.398333
	0.4
	0.401667
	0.403333
	0.405
	0.406667
	0.408333
	0.41
	0.411667
	0.413333
	0.415
	0.416667
	0.418333
	0.42
	0.421667
	0.423333
	0.425
	0.426667
	0.428333
	0.43
	0.431667
	0.433333
	0.435
	0.436667
	0.438333
	0.44
	0.441667
	0.443333
	0.445
	0.446667
	0.448333
	0.45
	0.451667
	0.453333
	0.455
	0.456667
	0.458333
	0.46
	0.461667
	0.463333
	0.465
	0.466667
	0.468333
	0.47
	0.471667
	0.473333
	0.475
	0.476667
	0.478333
	0.48
	0.481667
	0.483333
	0.485
	0.486667
	0.488333
	0.49
	0.491667
	0.493333
	0.495
	0.496667
	0.498333
	0.5
	0.501667
	0.503333
	0.505
	0.506667
	0.508333
	0.51
	0.511667
	0.513333
	0.515
	0.516667
	0.518333
	0.52
	0.521667
	0.523333
	0.525
	0.526667
	0.528333
	0.53
	0.531667
	0.533333
	0.535
	0.536667
	0.538333
	0.54
	0.541667
	0.543333
	0.545
	0.546667
	0.548333
	0.55
	0.551667
	0.553333
	0.555
	0.556667
	0.558333
	0.56
	0.561667
	0.563333
	0.565
	0.566667
	0.568333
	0.57
	0.571667
	0.573333
	0.575
	0.576667
	0.578333
	0.58
	0.581667
	0.583333
	0.585
	0.586667
	0.588333
	0.59
	0.591667
	0.593333
	0.595
	0.596667
	0.598333
	0.6
	0.601667
	0.603333
	0.605
	0.606667
	0.608333
	0.61
	0.611667
	0.613333
	0.615
	0.616667
	0.618333
	0.62
	0.621667
	0.623333
	0.625
	0.626667
	0.628333
	0.63
	0.631667
	0.633333
	0.635
	0.636667
	0.638333
	0.64
	0.641667
	0.643333
	0.645
	0.646667
	0.648333
	0.65
	0.651667
	0.653333
	0.655
	0.656667
	0.658333
	0.66
	0.661667
	0.663333
	0.665
	0.666667
	0.668333
	0.67
	0.671667
	0.673333
	0.675	0.985222
	0.676667	0.929243
	0.678333	0.906852
	0.68	0.906852
	0.681667	0.929243
	0.683333	0.940439
	0.685	0.96283
	0.686667	0.996417
	0.688333	1.0412
	0.69	1.08598
	0.691667	1.14196
	0.693333	1.20914
	0.695	1.27631
	0.696667	1.35468
	0.698333	1.42185
	0.7	1.53381
	0.701667	1.62338
	0.703333	1.67936
	0.705	1.72414
	0.706667	1.79131
	0.708333	1.84729
	0.71	1.92566
	0.711667	2.00403
	0.713333	2.0936
	0.715	2.17197
	0.716667	2.29512
	0.718333	2.41827
	0.72	2.55262
	0.721667	2.72056
	0.723333	2.92208
	0.725	3.14599
	0.726667	3.34751
	0.728333	3.6386
	0.73	3.9185
	0.731667	4.22078
	0.733333	4.51187
	0.735	4.83654
	0.736667	5.2172
	0.738333	5.58665
	0.74	5.96731
	0.741667	6.40394
	0.743333	6.87416
	0.745	7.37797
	0.746667	7.90416
	0.748333	8.50873
	0.75	9.1021
	0.751667	9.68428
	0.753333	10.3112
	0.755	10.9718
	0.756667	11.6547
	0.758333	12.3489
	0.76	13.0542
	0.761667	13.7707
	0.763333	14.476
	0.765	15.2373
	0.766667	15.9987
	0.768333	16.76
	0.77	17.5101
	0.771667	18.2378
	0.773333	18.9543
	0.775	19.682
	0.776667	20.3874
	0.778333	21.1039
	0.78	21.8092
	0.781667	22.5146
	0.783333	23.2087
	0.785	23.9364
	0.786667	24.6417
	0.788333	25.3471
	0.79	26.086
	0.791667	26.8473
	0.793333	27.6086
	0.795	28.3923
	0.796667	29.1872
	0.798333	29.8925
	0.8	30.5643
	0.801667	31.1688
	0.803333	31.7286
	0.805	32.2548
	0.806667	32.7922
	0.808333	33.2736
	0.81	33.7886
	0.811667	34.3148
	0.813333	34.8522
	0.815	35.412
	0.816667	35.9942
	0.818333	36.5204
	0.82	37.069
	0.821667	37.6511
	0.823333	38.2109
	0.825	38.7931
	0.826667	39.3305
	0.828333	39.8567
	0.83	40.3829
	0.831667	40.8643
	0.833333	41.4017
	0.835	41.9167
	0.836667	42.4317
	0.838333	42.9355
	0.84	43.4169
	0.841667	43.8536
	0.843333	44.3014
	0.845	44.7604
	0.846667	45.197
	0.848333	45.6001
	0.85	46.0143
	0.851667	46.4286
	0.853333	46.8316
	0.855	47.2347
	0.856667	47.5929
	0.858333	47.9624
	0.86	48.3654
	0.861667	48.7909
	0.863333	49.2163
	0.865	49.6417
	0.866667	50.1008
	0.868333	50.5374
	0.87	50.9516
	0.871667	51.433
	0.873333	51.9033
	0.875	52.3623
	0.876667	52.8773
	0.878333	53.4147
	0.88	53.9185
	0.881667	54.4335
	0.883333	54.9261
	0.885	55.4523
	0.886667	55.9561
	0.888333	56.4599
	0.89	56.9189
	0.891667	57.378
	0.893333	57.837
	0.895	58.2288
	0.896667	58.5983
	0.898333	58.9566
	0.9	59.3148
	0.901667	59.7067
	0.903333	60.1321
	0.905	60.5464
	0.906667	60.9942
	0.908333	61.4308
	0.91	61.8562
	0.911667	62.3153
	0.913333	62.8079
	0.915	63.3117
	0.916667	63.8491
	0.918333	64.3641
	0.92	64.9015
	0.921667	65.4501
	0.923333	65.9875
	0.925	66.4913
	0.926667	67.0063
	0.928333	67.4989
	0.93	67.9803
	0.931667	68.4841
	0.933333	68.9095
	0.935	69.3574
	0.936667	69.8276
	0.938333	70.2418
	0.94	70.6785
	0.941667	71.0927
	0.943333	71.4622
	0.945	71.8204
	0.946667	72.1451
	0.948333	72.4922
	0.95	72.8168
	0.951667	73.0967
	0.953333	73.3542
	0.955	73.5893
	0.956667	73.8356
	0.958333	74.0596
	0.96	74.2835
	0.961667	74.541
	0.963333	74.8097
	0.965	75.0896
	0.966667	75.4366
	0.968333	75.7277
	0.97	76.03
	0.971667	76.2875
	0.973333	76.5674
	0.975	76.8361
	0.976667	77.0488
	0.978333	77.2503
	0.98	77.4295
	0.981667	77.5526
	0.983333	77.6534
	0.985	77.6758
	0.986667	77.6982
	0.988333	77.7094
	0.99	77.6982
	0.991667	77.7094
	0.993333	77.7429
	0.995	77.7877
	0.996667	77.8437
	0.998333	77.9781
	1	78.1572
	1.00167	78.4035
	1.00333	78.661
	1.005	78.9745
	1.00667	79.2991
	1.00833	79.635
	1.01	79.9821
	1.01167	80.3403
	1.01333	80.6538
	1.015	80.9897
	1.01667	81.3032
	1.01833	81.6391
	1.02	81.9413
	1.02167	82.2324
	1.02333	82.4787
	1.025	82.7362
	1.02667	83.0273
	1.02833	83.2848
	1.03	83.5423
	1.03167	83.7998
	1.03333	84.0461
	1.035	84.27
	1.03667	84.4828
	1.03833	84.7179
	1.04	84.9642
	1.04167	85.1881
	1.04333	85.412
	1.045	85.6359
	1.04667	85.8486
	1.04833	86.0614
	1.05	86.2965
	1.05167	86.498
	1.05333	86.7219
	1.055	86.9458
	1.05667	87.1361
	1.05833	87.3601
	1.06	87.5392
	1.06167	87.7183
	1.06333	87.8751
	1.065	88.0318
	1.06667	88.1549
	1.06833	88.3005
	1.07	88.4572
	1.07167	88.5244
	1.07333	88.614
	1.075	88.6923
	1.07667	88.7483
	1.07833	88.8043
	1.08	88.8715
	1.08167	88.9834
	1.08333	89.0282
	1.085	89.0842
	1.08667	89.1626
	1.08833	89.2297
	1.09	89.2745
	1.09167	89.2969
	1.09333	89.2409
	1.095	89.2073
	1.09667	89.1066
	1.09833	88.9834
	1.1	88.8603
	1.10167	88.6923
	1.10333	88.5244
	1.105	88.3789
	1.10667	88.2781
	1.10833	88.1997
	1.11	88.1326
	1.11167	88.1661
	1.11333	88.2333
	1.115	88.3453
	1.11667	88.5132
	1.11833	88.7035
	1.12	88.9498
	1.12167	89.2521
	1.12333	89.5208
	1.125	89.8007
	1.12667	90.0694
	1.12833	90.3381
	1.13	90.5844
	1.13167	90.8195
	1.13333	91.0322
	1.135	91.2562
	1.13667	91.4353
	1.13833	91.6032
	1.14	91.7264
	1.14167	91.8943
	1.14333	92.0175
	1.145	92.1294
	1.14667	92.2638
	1.14833	92.4205
	1.15	92.5661
	1.15167	92.7116
	1.15333	92.8459
	1.155	92.9131
	1.15667	93.0139
	1.15833	93.0923
	1.16	93.1258
	1.16167	93.193
	1.16333	93.2042
	1.165	93.2154
	1.16667	93.249
	1.16833	93.2602
	1.17	93.2378
	1.17167	93.2154
	1.17333	93.1594
	1.175	93.0923
	1.17667	93.0139
	1.17833	92.9131
	1.18	92.8348
	1.18167	92.7228
	1.18333	92.6108
	1.185	92.4989
	1.18667	92.3981
	1.18833	92.2862
	1.19	92.1854
	1.19167	92.1518
	1.19333	92.107
	1.195	92.0958
	1.19667	92.1182
	1.19833	92.1742
	1.2	92.2078
	1.20167	92.2862
	1.20333	92.3645
	1.205	92.4541
	1.20667	92.5661
	1.20833	92.6892
	1.21	92.8348
	1.21167	92.9243
	1.21333	93.0475
	1.215	93.1706
	1.21667	93.305
	1.21833	93.3833
	1.22	93.4953
	1.22167	93.5737
	1.22333	93.7192
	1.225	93.8424
	1.22667	93.9655
	1.22833	94.0327
	1.23	94.1223
	1.23167	94.1894
	1.23333	94.223
	1.235	94.2566
	1.23667	94.2566
	1.23833	94.2678
	1.24	94.2454
	1.24167	94.2342
	1.24333	94.2678
	1.245	94.2566
	1.24667	94.2566
	1.24833	94.2454
	1.25	94.2118
	1.25167	94.2454
	1.25333	94.2566
	1.255	94.2902
	1.25667	94.3126
	1.25833	94.3574
	1.26	94.4245
	1.26167	94.4917
	1.26333	94.5029
	1.265	94.5925
	1.26667	94.6261
	1.26833	94.6932
	1.27	94.738
	1.27167	94.7604
	1.27333	94.7828
	1.275	94.8052
	1.27667	94.8164
	1.27833	94.7716
	1.28	94.7268
	1.28167	94.6597
	1.28333	94.5589
	1.285	94.4581
	1.28667	94.3238
	1.28833	94.2118
	1.29	94.0999
	1.29167	93.9543
	1.29333	93.8648
	1.295	93.7528
	1.29667	93.6632
	1.29833	93.5625
	1.3	93.4617
	1.30167	93.3833
	1.30333	93.3274
	1.305	93.2602
	1.30667	93.2042
	1.30833	93.1482
	1.31	93.0923
	1.31167	93.0699
	1.31333	93.0363
	1.315	92.9691
	1.31667	92.9467
	1.31833	92.9467
	1.32	92.9691
	1.32167	92.9915
	1.32333	93.0363
	1.325	93.0811
	1.32667	93.137
	1.32833	93.1706
	1.33	93.2266
	1.33167	93.2714
	1.33333	93.3498
	1.335	93.4169
	1.33667	93.4729
	1.33833	93.5177
	1.34	93.6185
	1.34167	93.6744
	1.34333	93.7528
	1.345	93.8088
	1.34667	93.8871
	1.34833	93.9319
	1.35	93.9655
	1.35167	94.0215
	1.35333	94.0103
	1.355	93.9879
	1.35667	93.9767
	1.35833	93.9095
	1.36	93.8648
	1.36167	93.8088
	1.36333	93.7416
	1.365	93.6744
	1.36667	93.5961
	1.36833	93.5401
	1.37	93.5177
	1.37167	93.4953
	1.37333	93.4505
	1.375	93.4617
	1.37667	93.4617
	1.37833	93.4953
	1.38	93.5177
	1.38167	93.5401
	1.38333	93.5961
	1.385	93.6632
	1.38667	93.6856
	1.38833	93.764
	1.39	93.8424
	1.39167	93.8983
	1.39333	93.9655
	1.395	94.0215
	1.39667	94.0887
	1.39833	94.1223
	1.4	94.2006
	1.40167	94.279
	1.40333	94.3574
	1.405	94.4469
	1.40667	94.4917
	1.40833	94.5365
	1.41	94.5813
	1.41167	94.6373
	1.41333	94.7044
	1.415	94.7828
	1.41667	94.85
	1.41833	94.9172
	1.42	94.9955
	1.42167	95.0851
	1.42333	95.1747
	1.425	95.197
	1.42667	95.253
	1.42833	95.2978
	1.43	95.3538
	1.43167	95.3538
	1.43333	95.3874
	1.435	95.4098
	1.43667	95.421
	1.43833	95.421
	1.44	95.4545
	1.44167	95.4545
	1.44333	95.4545
	1.445	95.4545
	1.44667	95.4769
	1.44833	95.4881
	1.45	95.4545
	1.45167	95.4657
	1.45333	95.4769
	1.455	95.4769
	1.45667	95.4993
	1.45833	95.5329
	1.46	95.5441
	1.46167	95.5441
	1.46333	95.5441
	1.465	95.5665
	1.46667	95.6225
	1.46833	95.6673
	1.47	95.7009
	1.47167	95.7456
	1.47333	95.8128
	1.475	95.8688
	1.47667	95.8912
	1.47833	95.936
	1.48	95.9584
	1.48167	95.9807
	1.48333	96.0031
	1.485	96.0143
	1.48667	96.0591
	1.48833	96.0703
	1.49	96.0927
	1.49167	96.1151
	1.49333	96.1599
	1.495	96.1599
	1.49667	96.1487
	1.49833	96.1375
	1.5	96.1823
	1.50167	96.2047
	1.50333	96.227
	1.505	96.2718
	1.50667	96.2718
	1.50833	96.3054
	1.51	96.3278
	1.51167	96.3502
	1.51333	96.3726
	1.515	96.3614
	1.51667	96.395
	1.51833	96.4062
	1.52	96.4062
	1.52167	96.4174
	1.52333	96.3838
	1.525	96.3502
	1.52667	96.283
	1.52833	96.2494
	1.53	96.1375
	1.53167	95.9807
	1.53333	95.8688
	1.535	95.7232
	1.53667	95.5665
	1.53833	95.3986
	1.54	95.2306
	1.54167	95.0403
	1.54333	94.8836
	1.545	94.7044
	1.54667	94.5477
	1.54833	94.391
	1.55	94.2566
	1.55167	94.1223
	1.55333	94.0103
	1.555	93.8983
	1.55667	93.7976
	1.55833	93.7416
	1.56	93.7528
	1.56167	93.7528
	1.56333	93.82
	1.565	93.8648
	1.56667	93.9207
	1.56833	93.9767
	1.57	94.0663
	1.57167	94.167
	1.57333	94.2678
	1.575	94.3798
	1.57667	94.4805
	1.57833	94.6037
	1.58	94.7492
	1.58167	94.8612
	1.58333	94.9955
	1.585	95.1075
	1.58667	95.2194
	1.58833	95.365
	1.59	95.4545
	1.59167	95.5441
	1.59333	95.6337
	1.595	95.7232
	1.59667	95.7792
	1.59833	95.8464
	1.6	95.8912
	1.60167	95.936
	1.60333	95.9695
	1.605	96.0031
	1.60667	96.0479
	1.60833	96.0927
	1.61	96.0927
	1.61167	96.1375
	1.61333	96.1487
	1.615	96.1599
	1.61667	96.1263
	1.61833	96.1375
	1.62	96.1039
	1.62167	96.1151
	1.62333	96.1039
	1.625	96.0927
	1.62667	96.1151
	1.62833	96.1375
	1.63	96.1151
	1.63167	96.1151
	1.63333	96.1151
	1.635	96.1375
	1.63667	96.1487
	1.63833	96.1711
	1.64	96.1599
	1.64167	96.2047
	1.64333	96.1823
	1.645	96.1599
	1.64667	96.2047
	1.64833	96.2159
	1.65	96.1935
	1.65167	96.227
	1.65333	96.227
	1.655	96.2382
	1.65667	96.2382
	1.65833	96.2159
	1.66	96.227
	1.66167	96.227
	1.66333	96.2382
	1.665	96.1711
	1.66667	96.1711
	1.66833	96.1711
	1.67	96.1599
	1.67167	96.1599
	1.67333	96.1599
	1.675	96.1263
	1.67667	96.0927
	1.67833	96.0703
	1.68	96.0479
	1.68167	96.0143
	1.68333	96.0031
	1.685	95.9919
	1.68667	95.9807
	1.68833	95.9584
	1.69	95.9472
	1.69167	95.9248
	1.69333	95.9024
	1.695	95.8688
	1.69667	95.8464
	1.69833	95.8464
	1.7	95.8688
	1.70167	95.8576
	1.70333	95.8576
	1.705	95.8352
	1.70667	95.8352
	1.70833	95.7904
	1.71	95.7344
	1.71167	95.7344
	1.71333	95.712
	1.715	95.6673
	1.71667	95.6449
	1.71833	95.6113
	1.72	95.5665
	1.72167	95.5105
	1.72333	95.4881
	1.725	95.4545
	1.72667	95.3986
	1.72833	95.3426
	1.73	95.3426
	1.73167	95.2978
	1.73333	95.2642
	1.735	95.2194
	1.73667	95.197
	1.73833	95.1635
	1.74	95.1299
	1.74167	95.1075
	1.74333	95.1075
	1.745	95.0739
	1.74667	95.1075
	1.74833	95.1411
	1.75	95.1299
	1.75167	95.1411
	1.75333	95.1187
	1.755	95.1299
	1.75667	95.1299
	1.75833	95.1075
	1.76	95.1187
	1.76167	95.0851
	1.76333	95.0851
	1.765	95.0963
	1.76667	95.0739
	1.76833	95.0403
	1.77	94.9731
	1.77167	94.9283
	1.77333	94.8836
	1.775	94.8724
	1.77667	94.85
	1.77833	94.85
	1.78	94.8164
	1.78167	94.7604
	1.78333	94.7492
	1.785	94.7044
	1.78667	94.6708
	1.78833	94.6037
	1.79	94.5477
	1.79167	94.4917
	1.79333	94.4245
	1.795	94.3686
	1.79667	94.335
	1.79833	94.2902
	1.8	94.279
	1.80167	94.2566
	1.80333	94.223
	1.805	94.1894
	1.80667	94.167
	1.80833	94.0999
	1.81	94.0999
	1.81167	94.1111
	1.81333	94.1111
	1.815	94.0999
	1.81667	94.0999
	1.81833	94.0999
	1.82	94.0775
	1.82167	94.0663
	1.82333	94.0887
	1.825	94.0887
	1.82667	94.0551
	1.82833	94.0663
	1.83	94.0551
	1.83167	94.0551
	1.83333	94.0663
	1.835	94.0663
	1.83667	94.0439
	1.83833	94.0327
	1.84	93.9991
	1.84167	93.9879
	1.84333	93.9879
	1.845	93.9319
	1.84667	93.9319
	1.84833	93.9431
	1.85	93.9431
	1.85167	93.9543
	1.85333	93.9655
	1.855	93.9655
	1.85667	93.9431
	1.85833	93.9431
	1.86	93.8871
	1.86167	93.8536
	1.86333	93.8536
	1.865	93.8088
	1.86667	93.7976
	1.86833	93.7416
	1.87	93.6744
	1.87167	93.6408
	1.87333	93.5961
	1.875	93.5177
	1.87667	93.4281
	1.87833	93.3721
	1.88	93.3162
	1.88167	93.249
	1.88333	93.1706
	1.885	93.0923
	1.88667	93.0251
	1.88833	92.9579
	1.89	92.9131
	1.89167	92.8683
	1.89333	92.8348
	1.895	92.7788
	1.89667	92.7452
	1.89833	92.6892
	1.9	92.6668
	1.90167	92.622
	1.90333	92.5996
	1.905	92.5661
	1.90667	92.5661
	1.90833	92.5773
	1.91	92.5437
	1.91167	92.5101
	1.91333	92.5549
	1.915	92.5437
	1.91667	92.5101
	1.91833	92.5213
	1.92	92.5213
	1.92167	92.5549
	1.92333	92.5773
	1.925	92.6332
	1.92667	92.6556
	1.92833	92.7004
	1.93	92.7564
	1.93167	92.79
	1.93333	92.8571
	1.935	92.9019
	1.93667	92.9467
	1.93833	92.9915
	1.94	93.0027
	1.94167	93.0363
	1.94333	93.0587
	1.945	93.1034
	1.94667	93.1482
	1.94833	93.1818
	1.95	93.2154
	1.95167	93.2266
	1.95333	93.2266
	1.955	93.2154
	1.95667	93.2042
	1.95833	93.2042
	1.96	93.1818
	1.96167	93.193
	1.96333	93.193
	1.965	93.2042
	1.96667	93.2154
	1.96833	93.2266
	1.97	93.1594
	1.97167	93.137
	1.97333	93.1258
	1.975	93.1146
	1.97667	93.1258
	1.97833	93.137
	1.98	93.1258
	1.98167	93.0923
	1.98333	93.0923
	1.985	93.1146
	1.98667	93.1146
	1.98833	93.1034
	1.99	93.1146
	1.99167	93.1258
	1.99333	93.1258
	1.995	93.1258
	1.99667	93.1034
	1.99833	93.0587
	2	93.0363
	2.00167	93.0363
	2.00333	93.0139
	2.005	92.9915
	2.00667	93.0027
	2.00833	92.9691
	2.01	92.9691
	2.01167	92.9467
	2.01333	92.9355
	2.015	92.8795
	2.01667	92.8348
	2.01833	92.79
	2.02	92.734
	2.02167	92.7004
	2.02333	92.6332
	2.025	92.6108
	2.02667	92.5661
	2.02833	92.5325
	2.03	92.4877
	2.03167	92.4541
	2.03333	92.3757
	2.035	92.275
	2.03667	92.1742
	2.03833	92.0622
	2.04	91.9615
	2.04167	91.8719
	2.04333	91.8271
	2.045	91.7376
	2.04667	91.6704
	2.04833	91.5696
	2.05	91.5025
	2.05167	91.4353
	2.05333	91.3905
	2.055	91.3457
	2.05667	91.3121
	2.05833	91.2674
	2.06	91.2114
	2.06167	91.2002
	2.06333	91.1778
	2.065	91.1442
	2.06667	91.1442
	2.06833	91.133
	2.07	91.1106
	2.07167	91.0994
	2.07333	91.1106
	2.075	91.1218
	2.07667	91.133
	2.07833	91.1442
	2.08	91.1554
	2.08167	91.1778
	2.08333	91.2226
	2.085	91.2338
	2.08667	91.2785
	2.08833	91.2785
	2.09	91.3121
	2.09167	91.3233
	2.09333	91.3345
	2.095	91.3905
	2.09667	91.4241
	2.09833	91.4577
	2.1	91.4465
	2.10167	91.4465
	2.10333	91.4353
	2.105	91.4689
	2.10667	91.4465
	2.10833	91.4353
	2.11	91.4465
	2.11167	91.4577
	2.11333	91.4465
	2.115	91.4353
	2.11667	91.4241
	2.11833	91.4017
	2.12	91.3793
	2.12167	91.4017
	2.12333	91.3793
	2.125	91.3569
	2.12667	91.3121
	2.12833	91.2562
	2.13	91.2562
	2.13167	91.2002
	2.13333	91.189
	2.135	91.1554
	2.13667	91.133
	2.13833	91.0994
	2.14	91.0658
	2.14167	91.0658
	2.14333	91.0658
	2.145	91.0434
	2.14667	91.021
	2.14833	90.9875
	2.15	90.9539
	2.15167	90.9427
	2.15333	90.9427
	2.155	90.8979
	2.15667	90.8531
	2.15833	90.8419
	2.16	90.8307
	2.16167	90.7971
	2.16333	90.7635
	2.165	90.7524
	2.16667	90.73
	2.16833	90.7076
	2.17	90.6628
	2.17167	90.6292
	2.17333	90.6068
	2.175	90.5956
	2.17667	90.5844
	2.17833	90.562
	2.18	90.5396
	2.18167	90.4837
	2.18333	90.4725
	2.185	90.4389
	2.18667	90.4053
	2.18833	90.3493
	2.19	90.2933
	2.19167	90.2709
	2.19333	90.215
	2.195	90.1702
	2.19667	90.1478
	2.19833	90.103
	2.2	90.0806
	2.20167	90.0582
	2.20333	90.047
	2.205	90.0022
	2.20667	89.9798
	2.20833	89.9798
	2.21	89.9127
	2.21167	89.9127
	2.21333	89.9015
	2.215	89.8455
	2.21667	89.8231
	2.21833	89.7559
	2.22	89.7559
	2.22167	89.7447
	2.22333	89.7223
	2.225	89.6888
	2.22667	89.6776
	2.22833	89.644
	2.23	89.6552
	2.23167	89.6328
	2.23333	89.6328
	2.235	89.6104
	2.23667	89.6104
	2.23833	89.588
	2.24	89.5432
	2.24167	89.5096
	2.24333	89.4984
	2.245	89.4536
	2.24667	89.3865
	2.24833	89.3641
	2.25	89.3305
	2.25167	89.2969
	2.25333	89.2521
	2.255	89.2185
	2.25667	89.2073
	2.25833	89.2297
	2.26	89.2297
	2.26167	89.185
	2.26333	89.1626
	2.265	89.1402
	2.26667	89.129
	2.26833	89.1178
	2.27	89.1066
	2.27167	89.073
	2.27333	89.017
	2.275
	2.27667
	2.27833
	2.28
	2.28167
	2.28333
	2.285
	2.28667
	2.28833
	2.29
	2.29167
	2.29333
	2.295
	2.29667
	2.29833
	2.3
	2.30167
	2.30333
	2.305
	2.30667
	2.30833
	2.31
	2.31167
	2.31333
	2.315
	2.31667
	2.31833
	2.32
	2.32167
	2.32333
	2.325
	2.32667
	2.32833
	2.33
	2.33167
	2.33333
	2.335
	2.33667
	2.33833
	2.34
	2.34167
	2.34333
	2.345
	2.34667
	2.34833
	2.35
	2.35167
	2.35333
	2.355
	2.35667
	2.35833
	2.36
	2.36167
	2.36333
	2.365
	2.36667
	2.36833
	2.37
	2.37167
	2.37333
	2.375
	2.37667
	2.37833
	2.38
	2.38167
	2.38333
	2.385
	2.38667
	2.38833
	2.39
	2.39167
	2.39333
	2.395
	2.39667
	2.39833
	2.4
	2.40167
	2.40333
	2.405
	2.40667
	2.40833
	2.41
	2.41167
	2.41333
	2.415
	2.41667
	2.41833
	2.42
	2.42167
	2.42333
	2.425
	2.42667
	2.42833
	2.43
	2.43167
	2.43333
	2.435
	2.43667
	2.43833
	2.44
	2.44167
	2.44333
	2.445
	2.44667
	2.44833
	2.45
	2.45167
	2.45333
	2.455
	2.45667
	2.45833
	2.46
	2.46167
	2.46333
	2.465
	2.46667
	2.46833
	2.47
	2.47167
	2.47333
	2.475
	2.47667
	2.47833
	2.48
	2.48167
	2.48333
	2.485
	2.48667
	2.48833
	2.49
	2.49167
	2.49333
	2.495
	2.49667
	2.49833
	2.5
	2.50167
	2.50333
	2.505
	2.50667
	2.50833
	2.51
	2.51167
	2.51333
	2.515
	2.51667
	2.51833
	2.52
	2.52167
	2.52333
	2.525
	2.52667
	2.52833
	2.53
	2.53167
	2.53333
	2.535
	2.53667
	2.53833
	2.54
	2.54167
	2.54333
	2.545
	2.54667
	2.54833
	2.55
	2.55167
	2.55333
	2.555
	2.55667
	2.55833
	2.56
	2.56167
	2.56333	74.7873
	2.565	74.6753
	2.56667	74.4402
	2.56833	72.9512
	2.57	72.8504
	2.57167	72.828
	2.57333	71.1711
	2.575	70.9584
	2.57667	69.8948
	2.57833	69.682
	2.58	69.9172
	2.58167	69.738
	2.58333	69.8612
	2.585	68.2714
	2.58667	68.4729
	2.58833	68.249
	2.59	68.2154
	2.59167	68.1594
	2.59333	68.0699
	2.595	68.1034
	2.59667	67.9691
	2.59833	67.9355
	2.6	67.8571
	2.60167	67.8236
	2.60333	67.7452
	2.605	67.7004
	2.60667	67.6444
	2.60833	67.5996
	2.61	67.5213
	2.61167	67.5101
	2.61333	67.4429
	2.615	67.3981
	2.61667	67.3645
	2.61833	67.3421
	2.62	67.3197
	2.62167	67.2974
	2.62333	67.275
	2.625	67.2526
	2.62667	67.2414
	2.62833	67.1966
	2.63	67.1966
	2.63167	67.1854
	2.63333	67.0958
	2.635	66.9951
	2.63667	66.8047
	2.63833	66.5696
	2.64	66.3345
	2.64167	66.077
	2.64333	65.8867
	2.645	65.7971
	2.64667	65.7635
	2.64833	65.7524
	2.65	65.73
	2.65167	65.7524
	2.65333	65.7524
	2.655	65.7971
	2.65667	65.8531
	2.65833	65.8979
	2.66	65.9539
	2.66167	65.9539
	2.66333	65.9203
	2.665	65.8083
	2.66667	65.674
	2.66833	65.5284
	2.67	65.4389
	2.67167	65.3493
	2.67333	65.215
	2.675	65.0694
	2.67667	64.9239
	2.67833	64.7895
	2.68	64.6776
	2.68167	64.5768
	2.68333	64.4201
	2.685	64.1402
	2.68667	63.7819
	2.68833	63.4796
	2.69	63.3117
	2.69167	63.2557
	2.69333	63.1885
	2.695	63.1549
	2.69667	63.1102
	2.69833	63.0654
	2.7	63.0206
	2.70167	63.0094
	2.70333	62.987
	2.705	62.9646
	2.70667	62.9198
	2.70833	62.8639
	2.71	62.8079
	2.71167	62.7407
	2.71333	62.6735
	2.715	62.6623
	2.71667	62.6176
	2.71833	62.6064
	2.72	62.5616
	2.72167	62.4944
	2.72333	62.3936
	2.725	62.3041
	2.72667	62.2481
	2.72833	62.1809
	2.73	62.1697
	2.73167	62.1585
	2.73333	62.1809
	2.735	62.1921
	2.73667	62.2033
	2.73833	62.2033
	2.74	62.1921
	2.74167	62.1809
	2.74333	62.1697
	2.745	62.2033
	2.74667	62.2145
	2.74833	62.2033
	2.75	62.2145
	2.75167	62.2481
	2.75333	62.3041
	2.755	62.3601
	2.75667	62.3489
	2.75833	62.2929
	2.76	62.2257
	2.76167	62.1473
	2.76333	62.069
	2.765	62.0018
	2.76667	61.9122
	2.76833	61.8562
	2.77	61.8115
	2.77167	61.7443
	2.77333	61.6771
	2.775	61.6211
	2.77667	61.5764
	2.77833	61.554
	2.78	61.5204
	2.78167	61.4868
	2.78333	61.442
	2.785	61.4196
	2.78667	61.3524
	2.78833	61.3189
	2.79	61.2405
	2.79167	61.1957
	2.79333	61.1285
	2.795	61.0614
	2.79667	61.0166
	2.79833	60.9494
	2.8	60.8934
	2.80167	60.8486
	2.80333	60.8039
	2.805	60.7927
	2.80667	60.8039
	2.80833	60.7815
	2.81	60.7703
	2.81167	60.7367
	2.81333	60.7591
	2.815	60.8039
	2.81667	60.8486
	2.81833	60.927
	2.82	60.9606
	2.82167	61.0278
	2.82333	61.0837
	2.825	61.0502
	2.82667	61.039
	2.82833	61.0054
	2.83	60.9494
	2.83167	60.8934
	2.83333	60.8262
	2.835	60.7591
	2.83667	60.7143
	2.83833	60.6807
	2.84	60.6247
	2.84167	60.6023
	2.84333	60.5911
	2.845	60.524
	2.84667	60.4904
	2.84833	60.468
	2.85	60.5016
	2.85167	60.468
	2.85333	60.4792
	2.855	60.4904
	2.85667	60.5128
	2.85833	60.5016
	2.86	60.4792
	2.86167	60.468
	2.86333	60.4232
	2.865	60.3784
	2.86667	60.3336
	2.86833	60.3
	2.87	60.2777
	2.87167	60.2441
	2.87333	60.2441
	2.875	60.2217
	2.87667	60.2217
	2.87833	60.2777
	2.88	60.3
	2.88167	60.3112
	2.88333	60.3224
	2.885	60.3336
	2.88667	60.3448
	2.88833	60.3784
	2.89	60.412
	2.89167	60.412
	2.89333	60.412
	2.895	60.4008
	2.89667	60.3784
	2.89833	60.3336
	2.9	60.3
	2.90167	60.2777
	2.90333	60.2105
	2.905	60.1657
	2.90667	60.1545
	2.90833	60.0873
	2.91	60.0202
	2.91167	59.9754
	2.91333	59.9082
	2.915	59.8298
	2.91667	59.8186
	2.91833	59.7738
	2.92	59.7067
	2.92167	59.6059
	2.92333	59.4828
	2.925	59.382
	2.92667	59.2924
	2.92833	59.1693
	2.93	59.1021
	2.93167	59.0685
	2.93333	59.0573
	2.935	59.0685
	2.93667	59.0797
	2.93833	59.1245
	2.94	59.1469
	2.94167	59.1693
	2.94333	59.1917
	2.945	59.2253
	2.94667	59.27
	2.94833	59.3036
	2.95	59.326
	2.95167	59.3372
	2.95333	59.3484
	2.955	59.4156
	2.95667	59.4604
	2.95833	59.4828
	2.96	59.5052
	2.96167	59.5163
	2.96333	59.5052
	2.965	59.4828
	2.96667	59.4716
	2.96833	59.438
	2.97	59.438
	2.97167	59.4156
	2.97333	59.4156
	2.975	59.3932
	2.97667	59.3932
	2.97833	59.3932
	2.98	59.382
	2.98167	59.3596
	2.98333	59.326
	2.985	59.326
	2.98667	59.326
	2.98833	59.2924
	2.99	59.3148
	2.99167	59.3372
	2.99333	59.4044
	2.995	59.4268
	2.99667	59.4828
	2.99833	59.5163
	3	59.5499
	3.00167	59.5723
	3.00333	59.5947
	3.005	59.6171
	3.00667	59.5835
	3.00833	59.5499
	3.01	59.5163
	3.01167	59.4716
	3.01333	59.4492
	3.015	59.3932
	3.01667	59.3708
	3.01833	59.3596
	3.02	59.326
	3.02167	59.326
	3.02333	59.2924
	3.025	59.3148
	3.02667	59.3372
	3.02833	59.3148
	3.03	59.3148
	3.03167	59.27
	3.03333	59.2588
	3.035	59.2476
	3.03667	59.1805
	3.03833	59.1693
	3.04	59.1245
	3.04167	59.0909
	3.04333	59.0909
	3.045	59.1021
	3.04667	59.0909
	3.04833	59.0797
	3.05	59.1133
	3.05167	59.1245
	3.05333	59.1021
	3.055	59.1357
	3.05667	59.1357
	3.05833	59.1245
	3.06	59.1357
	3.06167	59.1357
	3.06333	59.1581
	3.065	59.1469
	3.06667	59.0685
	3.06833	59.0461
	3.07	59.0125
	3.07167	58.9678
	3.07333	58.9342
	3.075	58.8782
	3.07667	58.8222
	3.07833	58.7662
	3.08	58.7438
	3.08167	58.7215
	3.08333	58.7103
	3.085	58.6991
	3.08667	58.6991
	3.08833	58.7103
	3.09	58.7215
	3.09167	58.7662
	3.09333	58.8222
	3.095	58.867
	3.09667	58.923
	3.09833	58.9901
	3.1	59.0237
	3.10167	59.0685
	3.10333	59.1245
	3.105	59.1581
	3.10667	59.2029
	3.10833	59.2365
	3.11	59.2588
	3.11167	59.2365
	3.11333	59.2141
	3.115	59.1581
	3.11667	59.0685
	3.11833	58.9901
	3.12	58.8558
	3.12167	58.6991
	3.12333	58.5311
	3.125	58.3968
	3.12667	58.3072
	3.12833	58.2176
	3.13	58.1617
	3.13167	58.1169
	3.13333	58.0833
	3.135	58.1057
	3.13667	58.1393
	3.13833	58.1393
	3.14	58.1505
	3.14167	58.1953
	3.14333	58.2176
	3.145	58.24
	3.14667	58.2848
	3.14833	58.3072
	3.15	58.3296
	3.15167	58.3408
	3.15333	58.3632
	3.155	58.3968
	3.15667	58.4416
	3.15833	58.4304
	3.16	58.4751
	3.16167	58.4639
	3.16333	58.4416
	3.165	58.3968
	3.16667	58.3296
	3.16833	58.3184
	3.17	58.2624
	3.17167	58.2064
	3.17333	58.1729
	3.175	58.1169
	3.17667	58.0385
	3.17833	57.9825
	3.18	57.9378
	3.18167	57.8482
	3.18333	57.8146
	3.185	57.7922
	3.18667	57.7922
	3.18833	57.781
	3.19	57.7474
	3.19167	57.7362
	3.19333	57.7362
	3.195	57.7138
	3.19667	57.725
	3.19833	57.725
	3.2	57.6691
	3.20167	57.6355
	3.20333	57.6131
	3.205	57.5795
	3.20667	57.5347
	3.20833	57.4563
	3.21	57.4004
	3.21167	57.3556
	3.21333	57.266
	3.215	57.1876
	3.21667	57.1429
	3.21833	57.1093
	3.22	57.1093
	3.22167	57.0869
	3.22333	57.1205
	3.225	57.1429
	3.22667	57.1764
	3.22833	57.2324
	3.23	57.2884
	3.23167	57.3108
	3.23333	57.3444
	3.235	57.378
	3.23667	57.4116
	3.23833	57.4563
	3.24	57.4787
	3.24167	57.4675
	3.24333	57.4451
	3.245	57.4563
	3.24667	57.4227
	3.24833	57.4116
	3.25	57.3892
	3.25167	57.322
	3.25333	57.2884
	3.255	57.2436
	3.25667	57.1876
	3.25833	57.1541
	3.26	57.1541
	3.26167	57.1205
	3.26333	57.0645
	3.265	57.0421
	3.26667	57.0085
	3.26833	57.0085
	3.27	56.9749
	3.27167	56.9301
	3.27333	56.9189
	3.275	56.9413
	3.27667	56.9189
	3.27833	56.9413
	3.28	56.9525
	3.28167	56.9637
	3.28333	56.9637
	3.285	56.9973
	3.28667	57.0309
	3.28833	57.0309
	3.29	57.0421
	3.29167	57.0645
	3.29333	57.1205
	3.295	57.1317
	3.29667	57.1764
	3.29833	57.21
	3.3	57.2324
	3.30167	57.2436
	3.30333	57.21
	3.305	57.1988
	3.30667	57.1764
	3.30833	57.1205
	3.31	57.0645
	3.31167	56.9749
	3.31333	56.8966
	3.315	56.8294
	3.31667	56.7286
	3.31833	56.6391
	3.32	56.5495
	3.32167	56.4935
	3.32333	56.4711
	3.325	56.3927
	3.32667	56.3032
	3.32833	56.2696
	3.33	56.18
	3.33167	56.1129
[truncated: 400 more rows]

## Sheet: Figure 3B
	Time (min)	FI (for HACAT)			DMSO 0,1%	GSK1016790A	HC067047 10uM
	0.00166667	0.013319			100.739	127.647	123.667
	0.00333333	0.0179807			103.226	126.793	120.41
	0.005	0.0186467			102.717	134.787	115.45
	0.00666667	0.0645973			102.196	125.156	118.769
	0.00833333	0.0526102			109.982	122.301	114.867
	0.01	0.0572719			105.602	109.505	99.5984
	0.0116667	0.0925673			103.518	127.331	115.595
	0.0133333	0.102557			99.336	110.498	101.779
	0.015	0.0985609			102.052	110.082	100.935
	0.0166667	0.110548			101.665	109.425	105.252
	0.0183333	0.114544			100.442	116.628	115.222
	0.02	0.153835			104.034	110.245	106.013
	0.0216667	0.145843				117.93	112.696
	0.0233333	0.152503				115.959	112.738
	0.025	0.16116				122.011	106.904
	0.0266667	0.193126				122.466	104.966
	0.0283333	0.182471		Mean	102.959	119.298	110.929
	0.03	0.218432		SD	2.78591	7.95361	7.37705
	0.0316667	0.234415		N	12	16	16
	0.0333333	0.239743		SEM	0.804224	1.9884	1.84426
	0.035	0.25506
	0.0366667	0.282364
	0.0383333	0.293685
	0.04	0.291687
	0.0416667	0.299678
	0.0433333	0.281698
	0.045	0.319657
	0.0466667	0.327648
	0.0483333	0.318991
	0.05	0.360946
	0.0516667	0.364942
	0.0533333	0.345629
	0.055	0.376929
	0.0566667	0.38492
	0.0583333	0.392246
	0.06	0.408894
	0.0616667	0.403567
	0.0633333	0.41622
	0.065	0.414222
	0.0666667	0.398239
	0.0683333	0.410892
	0.07	0.426209
	0.0716667	0.433535
	0.0733333	0.431537
	0.075	0.432203
	0.0766667	0.41622
	0.0783333	0.434867
	0.08	0.460839
	0.0816667	0.446188
	0.0833333	0.492138
	0.085	0.488143
	0.0866667	0.492804
	0.0883333	0.484147
	0.09	0.47216
	0.0916667	0.488809
	0.0933333	0.47216
	0.095	0.486811
	0.0966667	0.494802
	0.0983333	0.500796
	0.1	0.498132
	0.101667	0.509453
	0.103333	0.522772
	0.105	0.509453
	0.106667	0.52477
	0.108333	0.534093
	0.11	0.551408
	0.111667	0.528766
	0.113333	0.55607
	0.115	0.543417
	0.116667	0.540753
	0.118333	0.54941
	0.12	0.540087
	0.121667	0.563395
	0.123333	0.574051
	0.125	0.551408
	0.126667	0.574716
	0.128333	0.570055
	0.13	0.562729
	0.131667	0.585372
	0.133333	0.582708
	0.135	0.58404
	0.136667	0.618003
	0.138333	0.633986
	0.14	0.634652
	0.141667	0.619335
	0.143333	0.640646
	0.145	0.653299
	0.146667	0.641312
	0.148333	0.618669
	0.15	0.651301
	0.151667	0.675275
	0.153333	0.665952
	0.155	0.694588
	0.156667	0.655963
	0.158333	0.669282
	0.16	0.66129
	0.161667	0.670614
	0.163333	0.711903
	0.165	0.719894
	0.166667	0.709239
	0.168333	0.726553
	0.17	0.771838
	0.171667	0.747864
	0.173333	0.740538
	0.175	0.742536
	0.176667	0.755189
	0.178333	0.765845
	0.18	0.769174
	0.181667	0.777832
	0.183333	0.799808
	0.185	0.79781
	0.186667	0.811129
	0.188333	0.835104
	0.19	0.868401
	0.191667	0.864406
	0.193333	0.833772
	0.195	0.829776
	0.196667	0.838433
	0.198333	0.843095
	0.2
	0.201667
	0.203333
	0.205
	0.206667
	0.208333
	0.21
	0.211667
	0.213333
	0.215
	0.216667
	0.218333
	0.22
	0.221667
	0.223333
	0.225
	0.226667
	0.228333
	0.23
	0.231667
	0.233333
	0.235
	0.236667
	0.238333
	0.24
	0.241667
	0.243333
	0.245
	0.246667
	0.248333
	0.25
	0.251667
	0.253333
	0.255
	0.256667
	0.258333
	0.26
	0.261667
	0.263333
	0.265
	0.266667
	0.268333
	0.27
	0.271667
	0.273333
	0.275
	0.276667
	0.278333
	0.28
	0.281667
	0.283333
	0.285
	0.286667
	0.288333
	0.29
	0.291667
	0.293333
	0.295
	0.296667
	0.298333
	0.3
	0.301667
	0.303333
	0.305
	0.306667
	0.308333
	0.31
	0.311667
	0.313333
	0.315
	0.316667
	0.318333
	0.32
	0.321667
	0.323333
	0.325
	0.326667
	0.328333
	0.33
	0.331667
	0.333333
	0.335
	0.336667
	0.338333
	0.34
	0.341667
	0.343333
	0.345
	0.346667
	0.348333
	0.35
	0.351667
	0.353333
	0.355
	0.356667
	0.358333
	0.36
	0.361667
	0.363333
	0.365
	0.366667
	0.368333
	0.37
	0.371667
	0.373333
	0.375
	0.376667
	0.378333
	0.38
	0.381667
	0.383333
	0.385
	0.386667
	0.388333
	0.39
	0.391667
	0.393333
	0.395
	0.396667
	0.398333
	0.4
	0.401667
	0.403333
	0.405
	0.406667
	0.408333
	0.41
	0.411667
	0.413333
	0.415
	0.416667
	0.418333
	0.42
	0.421667
	0.423333
	0.425
	0.426667
	0.428333
	0.43
	0.431667
	0.433333
	0.435
	0.436667
	0.438333
	0.44
	0.441667
	0.443333
	0.445
	0.446667
	0.448333
	0.45
	0.451667
	0.453333	2.8269
	0.455	2.8882
	0.456667	2.9481
	0.458333	3.042
	0.46	3.1546
	0.461667	3.2252
	0.463333	3.3224
	0.465	3.4469
	0.466667	3.4995
	0.468333	4.1229
	0.47	4.8468
	0.471667	5.2603
	0.473333	5.514
	0.475	5.6918
	0.476667	5.7937
	0.478333	5.9436
	0.48	6.0155
	0.481667	6.1201
	0.483333	6.2219
	0.485	6.3218
	0.486667	6.4064
	0.488333	6.5256
	0.49	6.6142
	0.491667	6.7088
	0.493333	6.814
	0.495	6.8992
	0.496667	6.9558
	0.498333	7.0857
	0.5	7.2209
	0.501667	7.3161
	0.503333	7.4233
	0.505	7.4926
	0.506667	7.6318
	0.508333	7.7117
	0.51	7.8182
	0.511667	7.9181
	0.513333	8.0014
	0.515	8.0746
	0.516667	8.1539
	0.518333	8.2784
	0.52	8.3583
	0.521667	8.4222
	0.523333	8.5561
	0.525	8.694
	0.526667	8.8172
	0.528333	8.945
	0.53	9.0496
	0.531667	9.1381
	0.533333	9.2347
	0.535	9.3033
	0.536667	9.4172
	0.538333	9.5644
	0.54	9.6762
	0.541667	9.8001
	0.543333	9.93
	0.545	10.0119
	0.546667	10.1664
	0.548333	10.2869
	0.55	10.3841
	0.551667	10.4354
	0.553333	10.5766
	0.555	10.6938
	0.556667	10.8017
	0.558333	10.9349
	0.56	11.0388
	0.561667	11.1813
	0.563333	11.2426
	0.565	11.3897
	0.566667	11.4916
	0.568333	11.6095
	0.57	11.7274
	0.571667	11.8479
	0.573333	11.9465
	0.575	12.033
	0.576667	12.1502
	0.578333	12.2994
	0.58	12.4346
	0.581667	12.4872
	0.583333	12.6131
	0.585	12.681
	0.586667	12.7762
	0.588333	12.9301
	0.59	13.042
	0.591667	13.2024
	0.593333	13.5467
	0.595	14.5763
	0.596667	15.6205
	0.598333	16.2565
	0.6	16.5502
	0.601667	16.77
	0.603333	16.9364
	0.605	17.1269
	0.606667	17.2907
	0.608333	17.3926
	0.61	17.5504
	0.611667	17.6783
	0.613333	17.8135
	0.615	17.9407
	0.616667	18.0326
	0.618333	18.1478
	0.62	18.2537
	0.621667	18.4182
	0.623333	18.5214
	0.625	18.6479
	0.626667	18.7272
	0.628333	18.8684
	0.63	18.9696
	0.631667	19.1201
	0.633333	19.2426
	0.635	19.3752
	0.636667	19.4817
	0.638333	19.5623
	0.64	19.6695
	0.641667	19.7821
	0.643333	19.9226
	0.645	20.0371
	0.646667	20.163
	0.648333	20.3095
	0.65	20.4127
	0.651667	20.5233
	0.653333	20.6738
	0.655	20.7743
	0.656667	20.8935
	0.658333	21.0314
	0.66	21.1686
	0.661667	21.2511
	0.663333	21.4023
	0.665	21.4796
	0.666667	21.5202
	0.668333	21.6407
	0.67	21.7526
	0.671667	21.8925
	0.673333	21.997
	0.675	22.1142
	0.676667	22.2388
	0.678333	22.3413
	0.68	22.4565
	0.681667	22.5777
	0.683333	22.7362
	0.685	22.8674
	0.686667	23.0146
	0.688333	23.0572
	0.69	23.1551
	0.691667	23.2617
	0.693333	23.3349
	0.695	23.4861
	0.696667	23.6199
	0.698333	23.7025
	0.7	23.8011
	0.701667	23.9349
	0.703333	24.0728
	0.705	24.1913
	0.706667	24.2945
	0.708333	24.4311
	0.71	24.5296
	0.711667	24.6648
	0.713333	24.7807
	0.715	24.8812
	0.716667	25.0031
	0.718333	25.0631
	0.72	25.1996
	0.721667	25.3095
	0.723333	25.3914
	0.725	25.5405
	0.726667	25.6304
	0.728333	25.7523
	0.73	25.8802
	0.731667	26.0074
	0.733333	26.1352
	0.735	26.2198
	0.736667	26.3217
	0.738333	26.3983
	0.74	26.5475
	0.741667	26.636
	0.743333	26.7512
	0.745	26.8245
	0.746667	26.8711
	0.748333	26.9597
	0.75	27.0329
	0.751667	27.1908
	0.753333	27.2793
	0.755	27.4398
	0.756667	27.5297
	0.758333	27.627
	0.76	27.7655
	0.761667	27.9133
	0.763333	27.9813
	0.765	28.0518
	0.766667	28.1537
	0.768333	28.2749
	0.77	28.3735
	0.771667	28.4727
	0.773333	28.6232
	0.775	28.7178
	0.776667	28.8077
	0.778333	28.9103
	0.78	28.9975
	0.781667	29.2006
	0.783333	29.2479
	0.785	29.3405
	0.786667	29.461
	0.788333	29.5556
	0.79	29.6781
	0.791667	29.7813
	0.793333	29.8592
	0.795	29.9864
	0.796667	30.1203
	0.798333	30.2515
	0.8	30.3128
	0.801667	30.4373
	0.803333	30.5172
	0.805	30.6437
	0.806667	30.747
	0.808333	30.8329
	0.81	30.9474
	0.811667	31.04
	0.813333	31.1465
	0.815	31.1965
	0.816667	31.333
	0.818333	31.4182
	0.82	31.5501
	0.821667	31.646
	0.823333	31.7399
	0.825	31.8285
	0.826667	31.9117
	0.828333	31.977
	0.83	32.0928
	0.831667	32.2074
	0.833333	32.3073
	0.835	32.3839
	0.836667	32.4811
	0.838333	32.599
	0.84	32.7168
	0.841667	32.8087
	0.843333	32.9253
	0.845	33.0185
	0.846667	33.1177
	0.848333	33.2483
	0.85	33.2949
	0.851667	33.4081
	0.853333	33.54
	0.855	33.6212
	0.856667	33.6905
	0.858333	33.7844
	0.86	33.8729
	0.861667	33.9708
	0.863333	34.0534
	0.865	34.1773
	0.866667	34.3171
	0.868333	34.3917
	0.87	34.4263
	0.871667	34.5329
	0.873333	34.6361
	0.875	34.7427
	0.876667	34.8499
	0.878333	34.9604
	0.88	35.037
	0.881667	35.1029
	0.883333	35.1842
	0.885	35.2954
	0.886667	35.404
	0.888333	35.5371
	0.89	35.6084
	0.891667	35.6683
	0.893333	35.7389
	0.895	35.7922
	0.896667	35.9114
	0.898333	36
	0.9	36.1305
	0.901667	36.1818
	0.903333	36.2504
	0.905	36.3244
	0.906667	36.3644
	0.908333	36.4424
	0.91	36.5834
	0.911667	36.6684
	0.913333	36.7104
	0.915	36.7944
	0.916667	36.8844
	0.918333	36.9724
	0.92	37.0874
	0.921667	37.1394
	0.923333	37.2384
	0.925	37.2664
	0.926667	37.3564
	0.928333	37.3874
	0.93	37.4404
	0.931667	37.5614
	0.933333	37.6594
	0.935	37.7574
	0.936667	37.8714
	0.938333	37.9304
	0.94	38.0054
	0.941667	38.0854
	0.943333	38.1674
	0.945	38.2424
	0.946667	38.3204
	0.948333	38.3104
	0.95	38.4164
	0.951667	38.5014
	0.953333	38.6084
	0.955	38.6114
	0.956667	38.7144
	0.958333	38.7794
	0.96	38.8134
	0.961667	38.8464
	0.963333	38.9144
	0.965	39.0514
	0.966667	39.1384
	0.968333	39.1684
	0.97	39.2094
	0.971667	39.2654
	0.973333	39.3374
	0.975	39.3874
	0.976667	39.4714
	0.978333	39.5624
	0.98	39.5934
	0.981667	39.6194
	0.983333	39.7094
	0.985	39.7624
	0.986667	39.8824
	0.988333	39.9304
	0.99	39.9384
	0.991667	39.9974
	0.993333	40.0814
	0.995	40.1224
	0.996667	40.1864
	0.998333	40.2604
	1	40.3084
	1.00167	40.3924
	1.00333	40.4694
	1.005	40.4454
	1.00667	40.4934
	1.00833	40.5334
	1.01	40.6254
	1.01167	40.6834
	1.01333	40.7444
	1.015	40.8504
	1.01667	40.8904
	1.01833	40.8884
	1.02	40.9554
	1.02167	41.0374
	1.02333	41.0914
	1.025	41.1354
	1.02667	41.1644
	1.02833	41.2074
	1.03	41.2614
	1.03167	41.3224
	1.03333	41.3914
	1.035	41.4724
	1.03667	41.5304
	1.03833	41.5814
	1.04	41.6434
	1.04167	41.6964
	1.04333	41.7504
	1.045	41.7434
	1.04667	41.7734
	1.04833	41.8104
	1.05	41.8624
	1.05167	41.9254
	1.05333	41.9674
	1.055	42.0004
	1.05667	42.0564
	1.05833	42.1584
	1.06	42.1904
	1.06167	42.2044
	1.06333	42.2374
	1.065	42.3284
	1.06667	42.3894
	1.06833	42.4324
	1.07	42.4994
	1.07167	42.4534
	1.07333	42.4964
	1.075	42.5514
	1.07667	42.6244
	1.07833	42.6934
	1.08	42.6794
	1.08167	42.7264
	1.08333	42.7494
	1.085	42.7644
	1.08667	42.7844
	1.08833	42.8244
	1.09	42.9054
	1.09167	42.9884
	1.09333	43.0194
	1.095	43.0934
	1.09667	43.1334
	1.09833	43.1734
	1.1	43.2104
	1.10167	43.2424
	1.10333	43.2964
	1.105	43.3204
	1.10667	43.3604
	1.10833	43.4054
	1.11	43.4204
	1.11167	43.4494
	1.11333	43.4904
	1.115	43.5134
	1.11667	43.5764
	1.11833	43.6074
	1.12	43.7014
	1.12167	43.7294
	1.12333	43.7584
	1.125	43.7454
	1.12667	43.8074
	1.12833	43.8734
	1.13	43.9054
	1.13167	43.8724
	1.13333	43.8794
	1.135	43.9234
	1.13667	43.9804
	1.13833	44.0184
	1.14	44.0704
	1.14167	44.1474
	1.14333	44.1454
	1.145	44.1784
	1.14667	44.1864
	1.14833	44.2504
	1.15	44.3054
	1.15167	44.3214
	1.15333	44.3354
	1.155	44.3504
	1.15667	44.3624
	1.15833	44.3894
	1.16	44.4724
	1.16167	44.4554
	1.16333	44.5004
	1.165	44.5314
	1.16667	44.5654
	1.16833	44.5974
	1.17	44.6044
	1.17167	44.6534
	1.17333	44.6444
	1.175	44.6824
	1.17667	44.7114
	1.17833	44.7494
	1.18	44.7814
	1.18167	44.8044
	1.18333	44.8454
	1.185	44.8754
	1.18667	44.9304
	1.18833	44.8874
	1.19	44.9304
	1.19167	44.9724
	1.19333	45.0234
	1.195	45.0314
	1.19667	45.0434
	1.19833	45.0294
	1.2	45.0624
	1.20167	45.1464
	1.20333	45.1664
	1.205	45.1704
	1.20667	45.2054
	1.20833	45.1564
	1.21	45.2004
	1.21167	45.2574
	1.21333	45.2834
	1.215	45.2344
	1.21667	45.2934
	1.21833	45.3094
	1.22	45.3144
	1.22167	45.3464
	1.22333	45.3664
	1.225	45.4124
	1.22667	45.4014
	1.22833	45.4224
	1.23	45.4354
	1.23167	45.4614
	1.23333	45.4834
	1.235	45.5064
	1.23667	45.5804
	1.23833	45.5854
	1.24	45.5774
	1.24167	45.6584
	1.24333	45.6874
	1.245	45.6154
	1.24667	45.7034
	1.24833	45.7094
	1.25	45.6954
	1.25167	45.7094
	1.25333	45.7444
	1.255	45.7834
	1.25667	45.8124
	1.25833	45.7964
	1.26	45.7784
	1.26167	45.8584
	1.26333	45.8544
	1.265	45.8884
	1.26667	45.9024
	1.26833	45.9104
	1.27	45.9304
	1.27167	45.9264
	1.27333	45.9544
	1.275	45.9484
	1.27667	45.9884
	1.27833	46.0014
	1.28	45.9724
	1.28167	46.0314
	1.28333	46.0314
	1.285	46.0354
	1.28667	46.0774
	1.28833	46.0784
	1.29	46.1234
	1.29167	46.1734
	1.29333	46.1554
	1.295	46.1904
	1.29667	46.2034
	1.29833	46.2194
	1.3	46.2474
	1.30167	46.1984
	1.30333	46.1414
	1.305	46.1884
	1.30667	46.1934
	1.30833	46.2034
	1.31	46.2294
	1.31167	46.2974
	1.31333	46.3034
	1.315	46.3134
	1.31667	46.3424
	1.31833	46.3404
	1.32	46.3554
	1.32167	46.3844
	1.32333	46.3884
	1.325	46.3244
	1.32667	46.3734
	1.32833	46.3584
	1.33	46.3844
	1.33167	46.3904
	1.33333	46.3844
	1.335	46.4504
	1.33667	46.4654
	1.33833	46.4554
	1.34	46.4824
	1.34167	46.4784
	1.34333	46.4964
	1.345	46.4604
	1.34667	46.4924
	1.34833	46.5554
	1.35	46.5554
	1.35167	46.5674
	1.35333	46.5374
	1.355	46.5084
	1.35667	46.5334
	1.35833	46.5674
	1.36	46.5674
	1.36167	46.5564
	1.36333	46.5754
	1.365	46.5714
	1.36667	46.5584
	1.36833	46.5974
	1.37	46.6184
	1.37167	46.6374
	1.37333	46.6154
	1.375	46.6554
	1.37667	46.6714
	1.37833	46.6534
	1.38	46.6854
	1.38167	46.6744
	1.38333	46.6734
	1.385	46.6854
	1.38667	46.7014
	1.38833	46.7134
	1.39	46.7034
	1.39167	46.6934
	1.39333	46.6514
	1.395	46.6854
	1.39667	46.6924
	1.39833	46.7074
	1.4	46.7194
	1.40167	46.7534
	1.40333	46.7404
	1.405	46.7304
	1.40667	46.7474
	1.40833	46.7694
	1.41	46.8124
	1.41167	46.8214
	1.41333	46.7994
	1.415	46.7964
	1.41667	46.7794
	1.41833	46.8074
	1.42	46.7994
	1.42167	46.7834
	1.42333	46.7994
	1.425	46.7734
	1.42667	46.8314
	1.42833	46.8194
	1.43	46.8194
	1.43167	46.8034
	1.43333	46.8374
	1.435	46.8534
	1.43667	46.8364
	1.43833	46.8114
	1.44	46.8254
	1.44167	46.8604
	1.44333	46.8964
	1.445	46.8474
	1.44667	46.8904
	1.44833	46.8774
	1.45	46.8894
	1.45167	46.8584
	1.45333	46.8804
	1.455	46.8574
	1.45667	46.8754
	1.45833	46.8374
	1.46	46.8494
	1.46167	46.8804
	1.46333	46.8554
	1.465	46.8594
	1.46667	46.8624
	1.46833	46.8754
	1.47	46.8574
	1.47167	46.9024
	1.47333	46.8934
	1.475	46.9134
	1.47667	46.8914
	1.47833	46.9024
	1.48	46.8584
	1.48167	46.8484
	1.48333	46.8494
	1.485	46.8764
	1.48667	46.8854
	1.48833	46.8814
	1.49	46.8754
	1.49167	46.8234
	1.49333	46.8104
	1.495	46.8594
	1.49667	46.8574
	1.49833	46.8354
	1.5	46.8314
	1.50167	46.8424
	1.50333	46.8114
	1.505	46.8314
	1.50667	46.8244
	1.50833	46.8024
	1.51	46.8864
	1.51167	46.8984
	1.51333	46.8774
	1.515	46.8994
	1.51667	46.8914
	1.51833	46.8944
	1.52	46.8924
	1.52167	46.8464
	1.52333	46.7854
	1.525	46.8084
	1.52667	46.8574
	1.52833	46.8074
	1.53	46.7944
	1.53167	46.7914
	1.53333	46.8074
	1.535	46.8334
	1.53667	46.8124
	1.53833	46.8164
	1.54	46.8374
	1.54167	46.8094
	1.54333	46.8414
	1.545	46.8674
	1.54667	46.8044
	1.54833	46.8044
	1.55	46.7674
	1.55167	46.7584
	1.55333	46.7884
	1.555	46.7424
	1.55667	46.7514
	1.55833	46.7384
	1.56	46.7554
	1.56167	46.7744
	1.56333	46.7484
	1.565	46.7594
	1.56667	46.6954
	1.56833	46.7294
	1.57	46.7534
	1.57167	46.7674
	1.57333	46.7694
	1.575	46.7354
	1.57667	46.7294
	1.57833
	1.58
	1.58167
	1.58333
	1.585
	1.58667
	1.58833
	1.59
	1.59167
	1.59333
	1.595
	1.59667
	1.59833
	1.6
	1.60167
	1.60333
	1.605
	1.60667
	1.60833
	1.61
	1.61167
	1.61333
	1.615
	1.61667
	1.61833
	1.62
	1.62167
	1.62333
	1.625
	1.62667
	1.62833
	1.63
	1.63167
	1.63333
	1.635
	1.63667
	1.63833
	1.64
	1.64167
	1.64333
	1.645
	1.64667
	1.64833
	1.65
	1.65167
	1.65333
	1.655
	1.65667
	1.65833
	1.66
	1.66167
	1.66333
	1.665
	1.66667
	1.66833
	1.67
	1.67167
	1.67333
	1.675
	1.67667
	1.67833
	1.68
	1.68167
	1.68333
	1.685
	1.68667
	1.68833
	1.69
	1.69167
	1.69333
	1.695
	1.69667
	1.69833
	1.7
	1.70167
	1.70333
	1.705
	1.70667
	1.70833
	1.71
	1.71167
	1.71333
	1.715
	1.71667
	1.71833
	1.72
	1.72167
	1.72333
	1.725
	1.72667
	1.72833
	1.73
	1.73167
	1.73333
	1.735
	1.73667
	1.73833
	1.74
	1.74167
	1.74333
	1.745
	1.74667
	1.74833
	1.75
	1.75167
	1.75333
	1.755
	1.75667
	1.75833
	1.76
	1.76167
	1.76333
	1.765
	1.76667
	1.76833
	1.77
	1.77167
	1.77333
	1.775
	1.77667
	1.77833
	1.78
	1.78167
	1.78333
	1.785
	1.78667
	1.78833
	1.79
	1.79167
	1.79333
	1.795
	1.79667
	1.79833
	1.8
	1.80167
	1.80333
	1.805
	1.80667
	1.80833
	1.81
	1.81167
	1.81333
	1.815
	1.81667
	1.81833
	1.82
	1.82167
	1.82333
	1.825
	1.82667
	1.82833
	1.83
	1.83167
	1.83333
	1.835
	1.83667
	1.83833
	1.84
	1.84167
	1.84333
	1.845
	1.84667
	1.84833
	1.85
	1.85167
	1.85333
	1.855
	1.85667
	1.85833
	1.86
	1.86167
	1.86333
	1.865
	1.86667
	1.86833
	1.87
	1.87167
	1.87333
	1.875
	1.87667
	1.87833
	1.88
	1.88167
	1.88333
	1.885
	1.88667
	1.88833
	1.89
	1.89167
	1.89333
	1.895
	1.89667
	1.89833
	1.9
	1.90167
	1.90333
	1.905
	1.90667
	1.90833
	1.91
	1.91167
	1.91333
	1.915
	1.91667
	1.91833
	1.92
	1.92167
	1.92333
	1.925
	1.92667
	1.92833
	1.93
	1.93167
	1.93333
	1.935
	1.93667
	1.93833
	1.94
	1.94167
	1.94333
	1.945
	1.94667
	1.94833
	1.95
	1.95167
	1.95333
	1.955
	1.95667
	1.95833
	1.96
	1.96167
	1.96333
	1.965
	1.96667
	1.96833
	1.97
	1.97167
	1.97333
	1.975
	1.97667
	1.97833
	1.98
	1.98167
	1.98333
	1.985
	1.98667
	1.98833
	1.99
	1.99167
	1.99333
	1.995
	1.99667
	1.99833
	2
	2.00167
	2.00333
	2.005
	2.00667
	2.00833
	2.01
	2.01167
	2.01333
	2.015
	2.01667
	2.01833
	2.02
	2.02167
	2.02333
	2.025
	2.02667
	2.02833
	2.03
	2.03167
	2.03333
	2.035
	2.03667
	2.03833
	2.04
	2.04167
	2.04333
	2.045
	2.04667
	2.04833
	2.05
	2.05167
	2.05333
	2.055
	2.05667
	2.05833
	2.06
	2.06167
	2.06333
	2.065
	2.06667
	2.06833
	2.07
	2.07167
	2.07333
	2.075
	2.07667
	2.07833
	2.08
	2.08167
	2.08333
	2.085
	2.08667
	2.08833
	2.09
	2.09167
	2.09333
	2.095
	2.09667
	2.09833
	2.1
	2.10167
	2.10333
	2.105
	2.10667
	2.10833
	2.11
	2.11167
	2.11333
	2.115
	2.11667
	2.11833
	2.12
	2.12167
	2.12333
	2.125
	2.12667
	2.12833
	2.13
	2.13167
	2.13333
	2.135
	2.13667
	2.13833
	2.14
	2.14167
	2.14333
	2.145
	2.14667
	2.14833
	2.15
	2.15167
	2.15333
	2.155
	2.15667
	2.15833
	2.16
	2.16167
	2.16333
	2.165
	2.16667
	2.16833
	2.17
	2.17167
	2.17333
	2.175
	2.17667
	2.17833
	2.18
	2.18167
	2.18333
	2.185
	2.18667
	2.18833
	2.19
	2.19167
	2.19333
	2.195
	2.19667
	2.19833
	2.2
	2.20167
	2.20333
	2.205
	2.20667
	2.20833
	2.21
	2.21167
	2.21333
	2.215
	2.21667
	2.21833
	2.22
	2.22167
	2.22333
	2.225
	2.22667
	2.22833
	2.23
	2.23167
	2.23333
	2.235
	2.23667
	2.23833
	2.24
	2.24167
	2.24333
	2.245
	2.24667
	2.24833
	2.25
	2.25167
	2.25333
	2.255
	2.25667
	2.25833
	2.26
	2.26167
	2.26333
	2.265
	2.26667
	2.26833
	2.27
	2.27167
	2.27333
	2.275
	2.27667
	2.27833
	2.28
	2.28167
	2.28333
	2.285
	2.28667
	2.28833
	2.29
	2.29167
	2.29333
	2.295
	2.29667
	2.29833
	2.3
	2.30167
	2.30333
	2.305
	2.30667
	2.30833
	2.31
	2.31167
	2.31333
	2.315
	2.31667
	2.31833
	2.32
	2.32167
	2.32333
	2.325
	2.32667
	2.32833
	2.33	40.0961
	2.33167	40.1808
	2.33333	40.2276
	2.335	40.2469
	2.33667	40.2516
	2.33833	40.2457
	2.34	40.244
	2.34167	40.2217
	2.34333	40.2082
	2.345	40.2078
	2.34667	40.2128
	2.34833	40.2436
	2.35	40.2288
	2.35167	40.225
	2.35333	40.204
	2.355	40.201
	2.35667	40.1892
	2.35833	40.1509
	2.36	40.1715
	2.36167	40.1998
	2.36333	40.2069
	2.365	40.1724
	2.36667	40.188
	2.36833	40.161
	2.37	40.1353
	2.37167	40.1442
	2.37333	40.1564
	2.375	40.156
	2.37667	40.1391
	2.37833	40.1248
	2.38	40.1387
	2.38167	40.1315
	2.38333	40.1404
	2.385	40.1063
	2.38667	40.1227
	2.38833	40.1235
	2.39	40.1168
	2.39167	40.1181
	2.39333	40.1159
	2.395	40.1547
	2.39667	40.1084
	2.39833	40.0671
	2.4	40.1008
	2.40167	40.0915
	2.40333	40.0898
	2.405	40.062
	2.40667	40.0427
	2.40833	40.0422
	2.41	40.0498
	2.41167	40.0662
	2.41333	40.0599
	2.415	40.041
	2.41667	40.054
	2.41833	40.0292
	2.42	40.0174
	2.42167	39.9984
	2.42333	40.0178
	2.425	40.0376
	2.42667	40.0494
	2.42833	40.0271
	2.43	39.9875
	2.43167	40.0031
	2.43333	40.0368
	2.435	40.0427
	2.43667	40.0363
	2.43833	40.0288
	2.44	40.0182
	2.44167	40.0355
	2.44333	40.0153
	2.445	39.9609
	2.44667	39.9938
	2.44833	39.9988
	2.45	39.9769
	2.45167	39.9887
	2.45333	39.9605
	2.455	39.9403
	2.45667	39.9538
	2.45833	39.9744
	2.46	39.9369
	2.46167	39.9597
	2.46333	39.9323
	2.465	39.9192
	2.46667	39.9192
	2.46833	39.878
	2.47	39.9079
	2.47167	39.9251
	2.47333	39.9171
	2.475	39.9049
	2.47667	39.9058
	2.47833	39.9011
	2.48	39.87
	2.48167	39.8965
	2.48333	39.8923
	2.485	39.8931
	2.48667	39.8935
	2.48833	39.9032
	2.49	39.9003
	2.49167	39.9003
	2.49333	39.91
	2.495	39.9066
	2.49667	39.8843
	2.49833	39.8746
	2.5	39.8746
	2.50167	39.8763
	2.50333	39.875
	2.505	39.8594
	2.50667	39.8464
	2.50833	39.8434
	2.51	39.8539
	2.51167	39.8261
	2.51333	39.8063
	2.515	39.7844
	2.51667	39.7857
	2.51833	39.7971
	2.52	39.8173
	2.52167	39.7579
	2.52333	39.784
	2.525	39.7929
	2.52667	39.8021
	2.52833	39.7988
	2.53	39.768
	2.53167	39.7625
	2.53333	39.7541
	2.535	39.7432
	2.53667	39.7554
	2.53833	39.7731
	2.54	39.7587
	2.54167	39.7672
	2.54333	39.7575
	2.545	39.7297
	2.54667	39.7246
	2.54833	39.7339
	2.55	39.7314
	2.55167	39.736
	2.55333	39.7023
	2.555	39.704
	2.55667	39.6956
	2.55833	39.7015
	2.56	39.6855
	2.56167	39.7061
	2.56333	39.6888
	2.565	39.6833
	2.56667	39.6644
	2.56833	39.6914
	2.57	39.6716
	2.57167	39.6539
	2.57333	39.661
	2.575	39.6433
	2.57667	39.6256
	2.57833	39.6122
	2.58	39.6164
	2.58167	39.6269
	2.58333	39.6084
	2.585	39.6235
	2.58667	39.6496
	2.58833	39.6324
	2.59	39.6155
	2.59167	39.6294
	2.59333	39.6206
	2.595	39.5886
	2.59667	39.5945
	2.59833	39.5827
	2.6	39.5869
	2.60167	39.5983
	2.60333	39.6324
	2.605	39.6029
	2.60667	39.5768
	2.60833	39.6101
	2.61	39.5827
	2.61167	39.5658
	2.61333	39.5742
	2.615	39.5915
	2.61667	39.5797
	2.61833	39.5545
	2.62	39.5267
	2.62167	39.5486
	2.62333	39.533
	2.625	39.5553
	2.62667	39.5313
	2.62833	39.525
	2.63	39.5212
	2.63167	39.5056
	2.63333	39.4879
	2.635	39.4837
	2.63667	39.4845
	2.63833	39.4727
	2.64	39.4913
	2.64167	39.4757
	2.64333	39.5073
	2.645	39.4643
	2.64667	39.4748
	2.64833	39.4791
	2.65	39.4559
	2.65167	39.4816
	2.65333	39.509
	2.655	39.4791
	2.65667	39.4319
	2.65833	39.4357
	2.66	39.466
	2.66167	39.4576
	2.66333	39.458
	2.665	39.442
	2.66667	39.434
	2.66833	39.4428
	2.67	39.4163
	2.67167	39.3948
	2.67333	39.4285
	2.675	39.3796
	2.67667	39.3796
	2.67833	39.3864
	2.68	39.3695
	2.68167	39.3603
	2.68333	39.3594
	2.685	39.3809
	2.68667	39.3607
	2.68833	39.3392
	2.69	39.3695
	2.69167	39.3299
	2.69333	39.3304
	2.695	39.3329
	2.69667	39.3363
	2.69833	39.3367
	2.7	39.3556
	2.70167	39.3186
	2.70333	39.3097
	2.705	39.3245
	2.70667	39.3236
	2.70833	39.3106
	2.71	39.2983
	2.71167	39.2857
	2.71333	39.2764
	2.715	39.276
	2.71667	39.2849
	2.71833	39.2832
	2.72	39.2609
	2.72167	39.2705
	2.72333	39.2352
	2.725	39.2579
	2.72667	39.2507
	2.72833	39.26
	2.73	39.239
	2.73167	39.2343
	2.73333	39.2377
	2.735	39.217
	2.73667	39.2078
	2.73833	39.1914
	2.74	39.1804
	2.74167	39.1947
	2.74333	39.2145
	2.745	39.2065
	2.74667	39.1989
	2.74833	39.2137
	2.75	39.1998
	2.75167	39.1981
	2.75333	39.1699
	2.755	39.1606
	2.75667	39.1762
	2.75833	39.1745
	2.76	39.1686
	2.76167	39.1602
	2.76333	39.1492
	2.765	39.1416
	2.76667	39.1416
	2.76833	39.148
	2.77	39.1235
	2.77167	39.1084
	2.77333	39.1261
	2.775	39.1395
	2.77667	39.1197
	2.77833	39.1117
	2.78	39.1105
	2.78167	39.089
	2.78333	39.1037
	2.785	39.0869
	2.78667	39.0856
	2.78833	39.0814
	2.79	39.0818
	2.79167	39.0743
	2.79333	39.0608
	2.795	39.0431
	2.79667	39.0233
	2.79833	39.0048
	2.8	38.9925
	2.80167	39.0052
	2.80333	38.9976
	2.805	38.9989
	2.80667	39.0073
	2.80833	39.0014
	2.81	38.9896
	2.81167	38.9816
	2.81333	38.9833
	2.815	38.9656
	2.81667	38.9702
	2.81833	38.9841
	2.82	39.0022
	2.82167	38.947
	2.82333	38.9496
	2.825	38.9597
	2.82667	38.9247
	2.82833	38.9323
	2.83	38.9483
	2.83167	38.9352
	2.83333	38.9521
	2.835	38.9504
	2.83667	38.9441
	2.83833	38.9369
	2.84	38.9032
	2.84167	38.9251
	2.84333	38.9087
	2.845	38.9053
	2.84667	38.8809
	2.84833	38.8569
	2.85	38.8615
	2.85167	38.8746
	2.85333	38.8695
	2.855	38.8683
	2.85667	38.8384
	2.85833	38.8194
	2.86	38.832
	2.86167	38.808
	2.86333	38.8152
	2.865	38.7979
	2.86667	38.8093
	2.86833	38.8262
	2.87	38.7866
	2.87167	38.7638
	2.87333	38.7668
	2.875	38.7802
	2.87667	38.7756
	2.87833	38.7849
	2.88	38.7617
	2.88167	38.7764
	2.88333	38.7861
	2.885	38.7693
	2.88667	38.7486
	2.88833	38.7385
	2.89	38.7356
	2.89167	38.7537
	2.89333	38.7444
	2.895	38.731
	2.89667	38.7124
	2.89833	38.7339
	2.9	38.7145
	2.90167	38.6994
	2.90333	38.6855
	2.905	38.6897
	2.90667	38.7053
	2.90833	38.6838
	2.91	38.6897
	2.91167	38.6762
	2.91333	38.6796
	2.915	38.6669
	2.91667	38.6686
	2.91833	38.6745
	2.92	38.6543
	2.92167	38.6223
	2.92333	38.6282
	2.925	38.6155
	2.92667	38.5919
	2.92833	38.6117
	2.93	38.6092
	2.93167	38.6358
	2.93333	38.608
	2.935	38.6042
	2.93667	38.608
	2.93833	38.5818
	2.94	38.5515
	2.94167	38.5743
	2.94333	38.5709
	2.945	38.5637
	2.94667	38.5532
	2.94833	38.5654
	2.95	38.562
	2.95167	38.5254
	2.95333	38.5305
	2.955	38.5069
	2.95667	38.5246
	2.95833	38.5246
	2.96	38.5064
	2.96167	38.5073
	2.96333	38.5288
	2.965	38.5271
	2.96667	38.5224
	2.96833	38.498
	2.97	38.5001
	2.97167	38.4955
	2.97333	38.5001
	2.975	38.4795
	2.97667	38.4786
	2.97833	38.4643
	2.98	38.4588
	2.98167	38.4226
	2.98333	38.4218
	2.985	38.4433
	2.98667	38.4462
	2.98833	38.4331
	2.99	38.4517
	2.99167	38.434
	2.99333	38.4331
	2.995	38.4121
	2.99667	38.4247
	2.99833	38.426
	3	38.399
	3.00167	38.3994
	3.00333	38.3775
	3.005	38.3577
	3.00667	38.3649
	3.00833	38.3607
	3.01	38.3632
	3.01167	38.3396
	3.01333	38.3422
	3.015	38.3325
	3.01667	38.335
	3.01833	38.3531
	3.02	38.3417
	3.02167	38.3493
	3.02333	38.3363
	3.025	38.316
	3.02667	38.2929
	3.02833	38.2676
	3.03	38.2781
	3.03167	38.2823
	3.03333	38.3013
	3.035	38.2882
	3.03667	38.2621
	3.03833	38.2596
	3.04	38.2436
	3.04167	38.2478
	3.04333	38.2225
	3.045	38.2541
	3.04667	38.2356
	3.04833	38.2326
	3.05	38.2406
	3.05167	38.2192
	3.05333	38.2335
	3.055	38.2272
	3.05667	38.2537
	3.05833	38.2432
	3.06	38.2347
	3.06167	38.2061
	3.06333	38.1783
	3.065	38.1897
	3.06667	38.2011
	3.06833	38.1989
	3.07	38.1838
	3.07167	38.1711
	3.07333	38.1497
	3.075	38.1724
	3.07667	38.1396
	3.07833	38.1345
	3.08	38.1497
	3.08167	38.1185
	3.08333	38.1231
	3.085	38.1105
	3.08667	38.1324
	3.08833	38.1623
	3.09	38.1518
	3.09167	38.113
	3.09333	38.1054
	3.095	38.1071
	3.09667	38.0991
	3.09833	38.0983
	3.1	38.0949
	3.10167	38.0717
	3.10333	38.0734
	3.105	38.0667
	3.10667	38.0747
	3.10833	38.0376
	3.11	38.0397
	3.11167	38.0305
	3.11333	38.0309
	3.115	38.0195
	3.11667	38.0258
	3.11833	38.017
	3.12	38.0022
	3.12167	37.9993
	3.12333	38.0035
	3.125	37.9984
	3.12667	38.0005
	3.12833	37.9542
	3.13	37.9883
	3.13167	37.982
	3.13333	37.9883
	3.135	37.9947
	3.13667	37.9774
	3.13833	37.9365
	3.14	37.9226
	3.14167	37.918
	3.14333	37.9142
	3.145	37.9319
	3.14667	37.9344
	3.14833	37.931
	3.15	37.9407
	3.15167	37.9117
	3.15333	37.907
	3.155	37.9045
	3.15667	37.9049
	3.15833	37.9075
	3.16	37.8919
	3.16167	37.9016
	3.16333	37.91
	3.165	37.894
	3.16667	37.8228
	3.16833	37.811
	3.17	37.8257
	3.17167	37.8089
	3.17333	37.8354
	3.175	37.8325
	3.17667	37.7984
	3.17833	37.8051
	3.18	37.8257
	3.18167	37.8262
	3.18333	37.8076
	3.185	37.7824
	3.18667	37.8321
	3.18833	37.8224
	3.19	37.8127
	3.19167	37.8169
	3.19333	37.8093
	3.195	37.7752
	3.19667	37.7289
	3.19833	37.7685
	3.2	37.7655
	3.20167	37.7642
	3.20333	37.7331
	3.205	37.731
	3.20667	37.7377
	3.20833	37.707
	3.21	37.7171
	3.21167	37.7242
	3.21333	37.7158
	3.215	37.7061
	3.21667	37.6813
	3.21833	37.6699
	3.22	37.6631
	3.22167	37.6724
	3.22333	37.6711
	3.225	37.6644
	3.22667	37.6497
	3.22833	37.6455
	3.23	37.629
	3.23167	37.6564
	3.23333	37.6471
	3.235	37.6396
	3.23667	37.6244
	3.23833	37.6092
	3.24	37.5616
	3.24167	37.5865
	3.24333	37.5835
	3.245	37.5789
	3.24667	37.5717
	3.24833	37.5709
	3.25	37.5814
	3.25167	37.557
	3.25333	37.5326
	3.255	37.5553
	3.25667	37.5743
	3.25833	37.5553
	3.26	37.5359
	3.26167	37.5161
	3.26333	37.5726
	3.265	37.5553
	3.26667	37.5423
	3.26833	37.5128
	3.27	37.501
	3.27167	37.4833
	3.27333	37.5031
	3.275	37.5123
	3.27667	37.5064
	3.27833	37.4892
	3.28	37.4719
	3.28167	37.4656
	3.28333	37.4681
	3.285	37.4357
	3.28667	37.4424
	3.28833	37.4382
	3.29	37.4492
	3.29167	37.4496
	3.29333	37.4353
	3.295	37.4319
	3.29667	37.4209
	3.29833	37.4252
	3.3	37.4155
	3.30167	37.3915
	3.30333	37.3965
	3.305	37.3771
	3.30667	37.3839
	3.30833	37.3624
	3.31	37.3607
	3.31167	37.3822
	3.31333	37.3738
	3.315	37.3683
	3.31667	37.3489
	3.31833	37.3493
	3.32	37.3333
	3.32167	37.3422
	3.32333	37.3038
	3.325	37.3085
	3.32667	37.295
	3.32833	37.3177
	3.33	37.2752
	3.33167	37.3081
[truncated: 400 more rows]
