# Supplementary material for: Pharmacological activation of TRPV4 produces immediate cell damage and induction of apoptosis in human melanoma cells and HaCaT keratinocytes
Source: PLoS One. 2018 Jan 2;13(1):e0190307. doi: 10.1371/journal.pone.0190307 (PMC5749757; doi:10.1371/journal.pone.0190307)
Supplement: S9 Appendix — (XLS) [file pone.0190307.s012.xls]

## Sheet: Hoja1
A375						HACAT
	G0/G1	S	G2/M				G0/G1	S	G2/M
Control	62.39	31.53	6.08			Control	70.3	12.98	8.72
GSK	53.46	39.5	7.04			GSK	68.6	20.99	10.41
GSK+HC	53.2	39.22	7.58			GSK+HC	61.82	30.51	7.66
