# Supplementary material for: Pharmacological activation of TRPV4 produces immediate cell damage and induction of apoptosis in human melanoma cells and HaCaT keratinocytes
Source: PLoS One. 2018 Jan 2;13(1):e0190307. doi: 10.1371/journal.pone.0190307 (PMC5749757; doi:10.1371/journal.pone.0190307)
Supplement: S10 Appendix — (XLS) [file pone.0190307.s013.xls]

## Sheet: A375 detached cells
			Experiment 1			Experiment 2			Experiment 3
			1 hour	24 hours		1 hour	24 hours		1 hour	24 hours
A375	DMSO	live cells	1.375	4.125	live cells	3.75	6.625	live cells	6.75	22
		dead cells	0.5	0.25	dead cells	0.125	0	dead cells	1.375	0.75
		total cells	1.875	4.375	total cells	3.875	6.625	total cells	8.125	22.75
		viability %	73.3333	94.2857	viability %	96.7742	100	viability %	83.0769	96.7033
	GSK	live cells	1.75	4.25	live cells	4.75	5.125	live cells	3	7.125
		dead cells	2.25	6.625	dead cells	4.625	7.375	dead cells	6.75	6.25
		total cells	4	10.875	total cells	9.375	12.5	total cells	9.75	13.375
		viability %	43.75	39.0805	viability %	50.6667	41	viability %	30.7692	53.271
	GSK + HC	live cells	1.375	2.625	live cells	1.125	9	live cells	4.875	12.375
		dead cells	2.625	4.875	dead cells	1.875	4.375	dead cells	3.875	6.875
		total cells	4	7.5	total cells	3	13.375	total cells	8.75	19.25
		viability %	34.375	35	viability %	37.5	67.2897	viability %	55.7143	64.2857
			1 hour	24 hours		1 hour	24 hours		1 hour	24 hours
		DMSO	0.5	0.25		0.125	0		1.375	0.75
Dead cells		GSK	2.25	6.625		4.625	7.375		6.75	6.25
		GSK+HC	2.625	4.875		1.875	4.375		3.875	6.875
			Average				SEM
			1 hour	24 hours			1 hour	24 hours
		DMSO	0.666667	0.333333			0.370341	0.220479
		GSK	4.54167	6.75			1.29971	0.330719
		GSK+HC	2.79167	5.375			0.583333	0.763763

## Sheet: HACAT detached cells
			Experiment 1			Experiment 2			Experiment 3
			1 hour	24 hours		1 hour	24 hours		1 hour	24 hours
HACAT	DMSO	live cells	0.75	9.375	live cells	3	6.625	live cells	20	21.5
		dead cells	0.375	1.25	dead cells	0.125	1	dead cells	2.375	1.75
		total cells	1.125	10.625	total cells	3.125	7.625	total cells	22.375	23.25
		viability %	66.6667	88.2353	viability %	96	86.8852	viability %	89.3855	92.4731
	GSK	live cells	0.75	11.5	live cells	0.75	1	live cells	4.75	1.25
		dead cells	9.75	49.625	dead cells	10.875	4	dead cells	39.625	18
		total cells	10.5	61.125	total cells	11.625	5	total cells	44.375	19.25
		viability %	7.14286	18.8139	viability %	6.45161	20	viability %	10.7042	6.49351
	GSK + HC	live cells	0.75	1.875	live cells	1.75	1	live cells	49	6
		dead cells	2.125	6.375	dead cells	4.25	3.125	dead cells	36.125	37.25
		total cells	2.875	8.25	total cells	6	4.125	total cells	85.125	43.25
		viability %	26.087	22.7273	viability %	29.1667	24.2424	viability %	57.5624	13.8728
			1 hour	24 hours		1 hour	24 hours		1 hour	24 hours
		DMSO	0.375	1.25		0.125	1		2.375	1.75
Dead cells		GSK	9.75	49.625		10.875	4		39.625	18
		GSK+HC	2.125	6.375		4.25	3.125		36.125	37.25
			Average				SEM
			1 hour	24 hours			1 hour	24 hours
		DMSO	0.958333	1.33333			0.712	0.220479
		GSK	20.0833	23.875			9.77623	13.4944
		GSK+HC	14.1667	15.5833			10.9963	10.8739
