# Supplementary material for: Pharmacological activation of TRPV4 produces immediate cell damage and induction of apoptosis in human melanoma cells and HaCaT keratinocytes
Source: PLoS One. 2018 Jan 2;13(1):e0190307. doi: 10.1371/journal.pone.0190307 (PMC5749757; doi:10.1371/journal.pone.0190307)
Supplement: S11 Appendix — (XLS) [file pone.0190307.s014.xls]

## Sheet: 3T3  
	DMSO	GSK			GSK	10 uM
	2	6		Day 0
A	0.206	0.236	read1:593		114.563
B	0.202	0.199	read1:593		98.5149
C	0.196	0.143	read1:593		72.9592
D	0.187	0.166	read1:593		88.7701
						93.7018	17.4446	8.72228	4
	2	6		Day 1
A	0.263	0.195	read1:593		74.1445
B	0.262	0.236	read1:593		90.0763
C	0.231	0.265	read1:593		114.719
D	0.25	0.253	read1:593		101.2
						95.0349	17.1897	8.59483	4
	2	6		Day 2
A	0.305	0.334	read1:593		109.508
B	0.315	0.331	read1:593		105.079
C	0.319	0.338	read1:593		105.956
D	0.321	0.331	read1:593		103.115
						105.915	2.67392	1.33696	4
	2	6		Day 3
A	0.345	0.362	read1:593		104.928
B	0.332	0.366	read1:593		110.241
C	0.331	0.361	read1:593		109.063
D	0.371	0.419	read1:593		112.938
						109.292	3.3314	1.6657	4
	2	6		Day 4
A	0.329	0.307	read1:593		93.3131
B	0.296	0.322	read1:593		108.784
C	0.28	0.299	read1:593		106.786
D	0.322	0.348	read1:593		108.075
						104.239	7.33094	3.66547	4

## Sheet: A375 96
	A375
		DMSO 0.1%	DMSO 0.1%	DMSO 0.2%	RA-2 10 uM	SKA-121 1 uM	SKA-121 1 uM + RA-2 10 u;	GSK 10 uM	GSK 0.01 nM	GSK 0.1 nM	GSK 1 nM	GSK 10 nM	GSK 100 nM	GSK 1 uM	GSK 1 uM HC 1 uM	HC 1 uM	GSK 1 uM + SKA-121 1 uM	GSK 1 uM + Se 1 uM	GSK 1 uM + RA-2 10 uM	DMSO (0,5%)		RA-2 10 uM	SKA-121 1 uM	RA-2 + SKA-121	GSK 10 uM	GSK 0.01 nM	GSK 0.1 nM	GSK 1 nM	GSK 10 nM	GSK 100 nM	GSK 1 uM	GSK 1 uM HC 1 uM	HC 1 uM	GSK 1 uM + SKA-121 1 uM	GSK 1 uM + RA-2 10 uM	DMSO (0,5%)
Day 0
B		0.458	0.447			0.445		0.464															98.3425		102.541
C		0.437	0.393			0.421		0.397															101.446		95.6627
D		0.441	0.391			0.398		0.354															95.6731		85.0962
E		0.433	0.401			0.434		0.376															104.077		90.1679
F		0.461	0.492			0.432		0.462															90.6611		96.957
G		0.529	0.443			0.424		0.448															87.2428		92.1811
B		0.534	0.563			0.767		0.573															139.836		104.467
C		0.48	0.57			0.602		0.479															114.667		91.2381
D		0.524	0.546			0.559		0.471															104.486		88.0374
E		0.597	0.56			0.599		0.476															103.544		82.2818
F		0.527	0.591			0.57		0.522															101.968		93.381
G		0.559	0.567			0.655		0.593															116.341		105.329
B		0.698	0.575			0.593		0.568						0.942																	134.957
C		0.632	0.559			0.538		0.476						0.727																	115.032
D		0.564	0.611			0.59		0.541						0.61																	108.156
E		0.55	0.578			0.62		0.522						0.678																	123.273
F		0.543	0.572			0.6		0.51						0.634																	116.759
G		0.769	0.574			0.643		0.526						0.775																	100.78
B		0.409																		0.549											93.8875					134.23
C		0.39																		0.447											71.0256					114.615
D		0.395																		0.396											72.1519					100.253
E		0.419																		0.426											84.2482					101.671
F		0.388																		0.416											76.5464					107.216
G		0.403																		0.469											87.0968					116.377
B				0.485										0.384	0.357	0.398															79.1753	73.6082	82.0619
C				0.332										0.277	0.339	0.313															83.4337	102.108	94.2771
D				0.323										0.285	0.322	0.361															88.2353	99.6904	111.765
E				0.311										0.353	0.319	0.277															113.505	102.572	89.0675
F				0.383										0.297	0.319	0.361															77.5457	83.2898	94.2559
G				0.361										0.351	0.341	0.294															97.2299	94.4598	81.4404
B				0.435		0.399								0.391	0.362	0.351	0.372						91.7241								89.8851	83.2184	80.6897	85.5172
C				0.473		0.473								0.379	0.381	0.383	0.406						100								80.1268	80.5497	80.9725	85.8351
D				0.472		0.389								0.422	0.477	0.384	0.413						82.4153								89.4068	101.059	81.3559	87.5
E				0.434		0.403								0.378	0.363	0.416	0.371						92.8571								87.0968	83.6406	95.8525	85.4839
F				0.468		0.368								0.395	0.359	0.377	0.349						78.6325								84.4017	76.7094	80.5556	74.5726
G				0.49		0.39								0.382	0.357	0.37	0.41						79.5918								77.9592	72.8571	75.5102	83.6735
B		0.276			0.261	0.263	0.366					0.234	0.252	0.242	0.255	0.253	0.234					94.5652	95.2899	132.609					84.7826	91.3043	87.6812	92.3913	91.6667	84.7826
C		0.25			0.237	0.22	0.312					0.246	0.237	0.229	0.229	0.246	0.227					94.8	88	124.8					98.4	94.8	91.6	91.6	98.4	90.8
D		0.208			0.231	0.222	0.267					0.285	0.216	0.236	0.204	0.239	0.214					111.058	106.731	128.365					137.019	103.846	113.462	98.0769	114.904	102.885
E		0.259			0.235	0.25	0.285					0.255	0.224	0.233	0.252	0.251	0.251					90.7336	96.5251	110.039					98.4556	86.4865	89.9614	97.2973	96.9112	96.9112
F		0.238			0.261	0.276	0.271					0.255	0.254	0.267	0.245	0.246	0.252					109.664	115.966	113.866					107.143	106.723	112.185	102.941	103.361	105.882
G		0.26			0.281	0.28	0.328					0.246	0.268	0.271	0.257	0.262	0.312					108.077	107.692	126.154					94.6154	103.077	104.231	98.8462	100.769	120
B				0.548	0.539				0.574	0.421	0.438	0.482	0.482				0.526	0.463	0.536			98.3577				104.745	76.8248	79.927	87.9562	87.9562				95.9854	97.8102
C				0.462	0.378				0.491	0.365	0.41	0.406	0.406				0.411	0.377	0.452			81.8182				106.277	79.0043	88.7446	87.8788	87.8788				88.961	97.8355
D				0.386	0.375				0.415	0.371	0.345	0.337	0.337				0.371	0.388	0.417			97.1503				107.513	96.114	89.3782	87.3057	87.3057				96.114	108.031
E				0.386	0.394				0.541	0.367	0.389	0.375	0.375				0.405	0.398	0.381			102.073				140.155	95.0777	100.777	97.1503	97.1503				104.922	98.7047
F				0.389	0.396				0.598	0.362	0.388	0.414	0.414				0.406	0.405	0.452			101.799				153.728	93.0591	99.7429	106.427	106.427				104.37	116.195
G				0.595	0.508				0.66	0.52	0.513	0.518	0.518				0.572	0.6	0.51			85.3782				110.924	87.395	86.2185	87.0588	87.0588				96.1345	85.7143
B				0.466					0.483	0.521								0.495	0.507							103.648	111.803								108.798
C				0.451					0.457	0.45								0.435	0.493							101.33	99.7783								109.313
D				0.443					0.464	0.43								0.454	0.506							104.74	97.0655								114.221
E				0.472					0.482	0.404								0.44	0.469							102.119	85.5932								99.3644
F				0.489					0.419	0.451								0.485	0.445							85.6851	92.229								91.002
G				0.36					0.429	0.442								0.38	0.448							119.167	122.778								124.444
mean	0.464972	0.454367		mean	0.341333	0.460767	0.304833	0.486556	0.501083	0.425333	0.413833	0.33775	0.331917	0.422417	0.318778	0.321222	0.361222	0.443333	0.468	0.4505		97.9561	99.7378	122.639	93.945	111.669	94.7268	90.7981	97.8493	95.0011	94.3678	90.8287	91.8787	93.9072	104.286	112.394
SD	0.109158	0.137585		SD	0.107027	0.145069	0.0382069	0.0659556	0.0768782	0.0557271	0.0573669	0.0996522	0.105268	0.197196	0.0673896	0.062361	0.0993737	0.0636244	0.0443027	0.054438		9.22419	13.5671	8.77444	7.38839	18.3825	12.8818	8.062	14.4646	8.11774	16.3153	10.4625	11.3652	10.8528	11.1471	12.5443
SE	0.0128644	30		N	12	30	6	18	12	12	6	12	12	24	18	18	18	12	12	6		12	24	6	12	12	12	6	12	12	30	18	18	18	12	6
N	72			SE	0.030896	0.0264858	0.0155979	0.0155459	0.0221928	0.016087	0.02342	0.0287671	0.0303883	0.0402525	0.0158839	0.0146986	0.0234226	0.0183668	0.0127891	0.0222242		2.66279	2.76938	3.58215	2.13284	5.30656	3.71866	3.2913	4.17557	2.34339	2.97875	2.46604	2.67879	2.55802	3.2179	5.1212
Day 1																						0.783173	0.820657	0.011685	0.0444196	0.128829	0.277764	0.31024	0.720028	0.63785	0.181366	0.162509	0.1789	0.421748	0.559362	0.0533436
B		0.632	0.555			0.57		0.463															96.0404		78.0118
C		0.558	0.55			0.544		0.467															98.1949		84.296
D		0.612	0.552			0.576		0.439															98.9691		75.4296
E		0.577	0.566			0.525		0.449															91.8635		78.5652
F		0.507	0.532			0.6		0.407															115.496		78.3446
G		0.616	0.539			0.545		0.461															94.3723		79.8268
B		0.666	0.881			1.14		0.521															147.382		67.3562
C		0.716	0.915			0.856		0.548															104.966		67.198
D		0.772	0.832			0.907		0.493															113.092		61.4713
E		0.661	0.728			0.849		0.566															122.246		81.4975
F		0.656	0.701			0.772		0.621															113.78		91.5254
G		0.68	0.661			0.902		0.51															134.526		76.0626
B		1.09	0.919			0.593		0.848						0.844																	77.4312
C		1.056	0.904			0.538		0.736						0.715																	67.7083
D		1.003	0.948			0.59		0.769						0.699																	69.6909
E		0.958	0.86			0.62		0.662						0.703																	73.382
F		0.994	0.782			0.6		0.672						0.713																	71.7304
G		1.126	0.795			0.643		0.476						0.845																	75.0444
B		0.669												0.452						0.511											67.5635					76.3827
C		0.535												0.439						0.624											82.0561					116.636
D		0.616												0.382						0.485											62.013					78.7338
E		0.541												0.618						0.54																99.8152
F		0.524												0.346						0.602											66.0305					114.885
G		0.681												0.472						0.647											69.3098					95.0073
B				0.584										0.454	0.524	0.422															77.7397	89.726	72.2603
C				0.552										0.384	0.477	0.554															69.5652	86.413	100.362
D				0.486										0.361	0.399	0.502															74.2798	82.0988	103.292
E				0.53										0.381	0.429	0.49															71.8868	80.9434	92.4528
F				0.579										0.447	0.428	0.482															77.2021	73.9206	83.247
G				0.592										0.424	0.454	0.512															71.6216	76.6892	86.4865
B				0.575		0.518								0.326	0.43	0.581	0.344						90.087								56.6957	74.7826	101.043	59.8261
C				0.452		0.536								0.284	0.353	0.528	0.32						118.584								62.8319	78.0973	116.814	70.7965
D				0.517		0.542								0.3	0.405	0.468	0.298						104.836								58.0271	78.3366	90.5222	57.6402
E				0.548		0.509								0.289	0.386	0.508	0.272						92.8832								52.7372	70.438	92.7007	49.635
F				0.542		0.52								0.31	0.389	0.545	0.314						95.941								57.1956	71.7712	100.554	57.9336
G				0.637		0.569								0.306	0.398	0.526	0.294						89.325								48.0377	62.4804	82.5746	46.1538
B		0.353			0.32	0.376	0.51					0.269	0.25	0.264	0.29	0.422	0.233					90.6516	106.516	144.476					76.204	70.8215	74.7875	82.153	119.547	66.0057
C		0.356			0.306	0.349	0.385					0.239	0.246	0.361	0.295	0.4	0.24					85.9551	98.0337	108.146					67.1348	69.1011	101.404	82.8652	112.36	67.4157
D		0.33			0.31	0.344	0.355					0.224	0.231	0.217	0.288	0.347	0.223					93.9394	104.242	107.576					67.8788	70	65.7576	87.2727	105.152	67.5758
E		0.336			0.309	0.361	0.357					0.228	0.242	0.236	0.321	0.36	0.213					91.9643	107.44	106.25					67.8571	72.0238	70.2381	95.5357	107.143	63.3929
F		0.341			0.301	0.359	0.362					0.23	0.224	0.213	0.279	0.367	0.219					88.2698	105.279	106.158					67.4487	65.6891	62.4633	81.8182	107.625	64.2229
G		0.368			0.302	0.398	0.427					0.247	0.23	0.247	0.308	0.346	0.243					82.0652	108.152	116.033					67.1196	62.5	67.1196	83.6957	94.0217	66.0326
B				0.638	0.576				0.673	0.655	0.401	0.346	0.352				0.35	0.431	0.358			90.2821				105.486	102.665	62.8527	54.232	55.1724				54.8589	56.1129
C				0.554	0.432				0.723	0.53	0.306	0.31	0.259				0.286	0.388	0.31			77.9783				130.505	95.6679	55.2347	55.9567	46.7509				51.6245	55.9567
D				0.512	0.4				0.674	0.583	0.289	0.274	0.27				0.243	0.326	0.291			78.125				131.641	113.867	56.4453	53.5156	52.7344				47.4609	56.8359
E				0.537	0.392				0.663	0.565	0.305	0.265	0.243				0.251	0.336	0.266			72.9981				123.464	105.214	56.797	49.3482	45.2514				46.7412	49.5345
F				0.522	0.401				0.667	0.554	0.328	0.304	0.251				0.304	0.349	0.264			76.8199				127.778	106.13	62.8352	58.2375	48.0843				58.2375	50.5747
G				0.607	0.6				0.707	0.626	0.41	0.324	0.331				0.436	0.503	0.348			98.8468				116.474	103.13	67.5453	53.3773	54.5305				71.8287	57.3311
B				0.762					0.853	0.776								0.404	0.846							111.942	101.837
C				0.714					0.698	0.781								0.331	0.354							97.7591	109.384								49.5798
D				0.631					0.674	0.769								0.333	0.286							106.815	121.87								45.3249
E				0.687					0.618	0.662								0.305	0.285							89.9563	96.361								41.4847
F				0.576					0.664	0.664								0.34	0.271							115.278	115.278								47.0486
G				0.588					0.601	0.534								0.305	0.286							102.211	90.8163								48.6395
mean	0.648222	0.651		mean	0.387417	0.5917	0.399333	0.561556	0.684583	0.641583	0.339833	0.271667	0.26075	0.4344	0.380722	0.464444	0.282389	0.362583	0.347083	0.568167		85.658	106.344	114.773	76.6321	113.276	105.185	60.285	61.5259	59.3883	69.019	79.9465	98.2309	59.299	50.7658	96.91
SD	0.18176	0.233017		SD	0.104962	0.187189	0.0606124	0.127925	0.0628844	0.0934563	0.0524344	0.0409286	0.0400298	0.185978	0.0717953	0.0760992	0.0574089	0.0587776	0.160734	0.0655055		7.99169	14.0994	15.0095	8.1445	13.395	8.8976	4.86259	8.3536	10.0891	10.0865	7.71796	12.5593	8.41411	5.22041	17.1815
SE	0.0214206	30		N	12	30	6	18	12	12	6	12	12	30	18	18	18	12	12	6		12	24	6	12	12	12	6	12	12	29	18	18	18	11	6
N	72			SE	0.0302999	0.034176	0.0247449	0.0301523	0.0181532	0.0269785	0.0214063	0.0118151	0.0115556	0.0339548	0.0169223	0.0179367	0.0135314	0.0169676	0.0463999	0.0267425		2.307	2.87804	6.12759	2.35112	3.86679	2.56851	1.98514	2.41148	2.91247	1.87302	1.81914	2.96025	1.98322	1.57401	7.01432
Day 2																						0.154064	0.141146	0.0679277	0.000190613	0.0187718	0.390759	2.09371e-05	4.16527e-05	1.9439e-05	9.38468e-06	0.00195801	0.56993	5.12899e-08	4.14615e-05	0.520534
B		0.717	0.817			0.865		0.605															112.777		78.8787										#REF!
C		0.786	0.758			0.829		0.578															107.383		74.8705						P vs GSK alone	0.000288575		0.00136678	0.00145045
D		0.902	0.806			0.844		0.59															98.829		69.0867
E		1.014	0.819			0.858		0.776															93.617		84.6699
F		0.917	0.861			0.879		0.595															98.8751		66.9291
G		0.888	0.928			0.867		0.571															95.4846		62.8855
B		1.004	1.101			1.248		0.667															118.575		63.3729
C		1.08	1.134			1.297		0.528															117.164		47.6965
D		1.135	1.324			1.093		0.573															88.8979		46.6043
E		0.754	1.223			1.409		0.844															142.539		85.3819
F		1.202	1.08			1.256		0.68															110.079		59.5968
G		1.38	1.144			1.34		0.807															106.181		63.9461
B		1.367	1.323			1.317		1.035						1.199																	87.7103
C		1.378	1.362			1.231		0.926						1.123																	81.4949
D		1.323	1.22			1.112		0.852						0.95																	71.8065
E		1.342	1.291			1.273		0.771						0.768																	57.228
F		1.418	1.245			1.385		0.891						0.905																	63.8223
G		1.458	1.309			1.384		1.037						1.099																	75.3772
B		0.903												0.711						0.708											78.7375					78.4053
C		0.838												0.523						0.886											62.4105					105.728
D		0.815												0.573						0.818											70.3067					100.368
E		0.804												0.513						0.847											63.806					105.348
F		0.899												0.573						0.813											63.7375					90.4338
G		0.89												0.569						0.779											63.9326					87.5281
B				0.631										0.473	0.521	0.679															74.9604	82.5674	107.607
C				0.58										0.428	0.463	0.577															73.7931	79.8276	99.4828
D				0.636										0.419	0.482	0.642															65.8805	75.7862	100.943
E				0.642										0.413	0.52	0.669															64.3302	80.9969	104.206
F				0.611										0.437	0.501	0.657															71.5221	81.9967	107.529
G				0.705										0.481	0.534	0.765															68.227	75.7447	108.511
B				0.687		0.725								0.342	0.454	0.722	0.361						105.531								49.7817	66.0844	105.095	52.5473
C				0.627		0.734								0.33	0.436	0.674	0.341						117.065								52.6316	69.5375	107.496	54.386
D				0.653		0.692								0.332	0.473	0.655	0.565						105.972								50.8423	72.4349	100.306	86.5237
E				0.63		0.679								0.318	0.467	0.714	0.33						107.778								50.4762	74.127	113.333	52.381
F				0.675		0.672								0.332	0.468	0.721	0.334						99.5556								49.1852	69.3333	106.815	49.4815
G				0.588		0.712								0.346	0.469	0.648	0.317						121.088								58.8435	79.7619	110.204	53.9116
B		0.413			0.398	0.516	0.478					0.25	0.302	0.296	0.36	0.466	0.271					96.368	124.939	115.738					60.5327	73.1235	71.6707	87.1671	112.833	65.6174
C		0.445			0.375	0.501	0.445					0.258	0.334	0.308	0.415	0.476	0.249					84.2697	112.584	100					57.9775	75.0562	69.2135	93.2584	106.966	55.9551
D		0.42			0.362	0.486	0.455					0.516	0.271	0.282	0.36	0.487	0.243					86.1905	115.714	108.333						64.5238	67.1429	85.7143	115.952	57.8571
E		0.421			0.392	0.513	0.438					0.23	0.294	0.251	0.404	0.466	0.25					93.1116	121.853	104.038					54.6318	69.8337	59.62	95.962	110.689	59.3824
F		0.422			0.292	0.542	0.438					0.24	0.263	0.293	0.414	0.515	0.26					69.1943	128.436	103.791					56.872	62.3223	69.4313	98.1043	122.038	61.6114
G		0.473			0.396	0.499	0.506					0.256	0.275	0.548	0.332	0.536	0.276					83.7209	105.497	106.977					54.1226	58.1395		70.1903	113.319	58.351
B				0.805	0.563				1.002	0.82	0.574	0.449	0.531				0.52	0.583	0.385			69.9379				124.472	101.863	71.3043	55.7764	65.9627				64.5963	47.8261
C				0.727	0.514				0.936	0.808	0.493	0.524	0.469				0.448	0.567	0.266			70.7015				128.748	111.142	67.8129	72.077	64.5117				61.6231	36.5887
D				0.766	0.501				0.912	0.799	0.48	0.508	0.457				0.433	0.507	0.247			65.4047				119.06	104.308	62.6632	66.3185	59.6606				56.5274	32.2454
E				0.622	0.475				0.828	0.784	0.46	0.536	0.458				0.411	0.534	0.241			76.3666				133.119	126.045	73.955	86.1736	73.6334				66.0772	38.746
F				0.672	0.465				0.83	0.724	0.56	0.5	0.567				0.464	0.499	0.259			69.1964				123.512	107.738	83.3333	74.4048	84.375				69.0476	38.5417
G				0.722	0.515				0.992	0.833	0.649	0.492	0.486				0.486	0.525	0.326			71.3296				137.396	115.374	89.8892	68.144	67.313				67.313	45.1524
B				0.92					1.082	0.575								0.418	0.394							117.609									42.8261
C				0.851					0.961	1.115								0.347	0.291							112.926	131.022								34.1951
D				0.9					0.874	0.922								0.335	0.252							97.1111	102.444								28
E				0.857					0.931	0.73								0.319	0.282							108.635	85.1809								32.9055
F				0.93					0.954	0.959								0.321	0.331							102.581	103.118								35.5914
G				0.992					0.898	0.985								0.383	0.355							90.5242	99.2944								35.7863
mean	0.902528	0.926933		mean	0.437333	0.925267	0.46	0.740333	0.933333	0.837833	0.536	0.396583	0.39225	0.537833	0.4485	0.614944	0.364389	0.444833	0.302417	0.8085		77.9826	110.684	106.48	66.9932	116.308	107.957	74.8263	64.2756	68.2046	65.7904	79.9219	108.518	60.7328	37.367	94.6353
SD	0.284648	0.332976		SD	0.079734	0.320577	0.0270481	0.164684	0.0729013	0.141277	0.0714843	0.134034	0.112545	0.270138	0.0580195	0.0995439	0.101899	0.101147	0.0543465	0.0609418		10.3747	12.2666	5.37742	12.5783	14.4662	12.7375	10.0951	10.1928	7.42638	9.71628	9.37646	5.71578	8.58507	5.66715	10.975
SE	0.0335461	30		N	12	30	6	18	12	12	6	12	12	30	18	18	18	12	12	6		12	24	6	12	12	11	6	11	12	29	18	18	18	12	6
N	72			SE	0.0230172	0.0585292	0.0110423	0.0388163	0.0210448	0.040783	0.0291833	0.0386923	0.032489	0.0493202	0.0136753	0.0234627	0.0240178	0.0291986	0.0156885	0.0248794		2.99492	2.5039	2.19532	3.63105	4.17603	3.84049	4.1213	3.07325	2.14381	1.80427	2.21005	1.34722	2.02352	1.63596	4.48054
Day 3																						0.0123828	0.94311	0.0838971	1.68544e-07	0.00563786	0.64898	0.000934736	0.00648058	0.00332369	2.37126e-07	0.000141184	0.19636	9.83948e-07	1.83366e-12	0.137949
B		0.982	0.977			0.965		0.598															98.5197		61.0516
C		1.086	0.988			0.935		0.609															90.1639		58.7271						P vs GSK alone	1.23569e-05		0.0767578	4.34506e-07
D		1.068	1.064			0.983		0.683															92.2139		64.0713
E		1.152	0.943			0.971		0.651															92.6969		62.148
F		1.198	1.037			0.997		0.67															89.217		59.9553
G		1.081	1.033			1.076		0.704															101.798		66.6036
B		1.175	1.266			1.295		0.75															106.104		61.4502
C		1.375	1.307			1.328		0.82															99.0306		61.1484
D		1.363	1.353			1.36		0.908															100.147		66.863
E		1.313	1.394			1.333		0.905															98.4854		66.8637
F		1.27	1.397			1.221		0.658															91.5636		49.3438
G		1.33	1.298			1.3		0.796															98.9346		60.5784
B		1.531	1.844			1.644		1.135						1.115																	72.8282
C		1.687	1.463			1.619		1.086						1.205																	71.4286
D		1.701	1.315			1.657		0.952						1.145																	67.3133
E		1.602	1.506			1.499		0.985						1.112																	69.4132
F		1.773	1.469			1.785		1.011						1.047																	59.0525
G		1.736	1.921			1.755		1.456						1.104																	63.5945
B		0.9												0.597						0.72											66.3333					80
C		0.929												0.607						0.825											65.3391					88.8052
D		0.942												0.623						0.78											66.1359					82.8025
E		0.888												0.804						0.744																83.7838
F		0.922												0.628						0.811											68.1128					87.961
G		0.928												0.593						0.759											63.9009					81.7888
B				0.744										0.617	0.682	0.754															82.9301	91.6667	119.489
C				0.87										0.6	0.732	0.889															68.9655	84.1379	98.7356
D				0.876										0.61	0.731	0.859															69.6347	83.4475	108.676
E				0.825										0.615	0.738	0.952															74.5455	89.4545	102.061
F				0.953										0.596	0.738	0.842															62.5393	77.4397
G				0.8										0.492	0.636	0.633															61.5	79.5	90.8264
B				0.705		0.866								0.457	0.484	0.745	0.466						122.837								64.8227	68.6525	105.674	66.0993
C				0.806		0.832								0.455	0.588	0.84	0.551						103.226								56.4516	72.9529	104.218	68.3623
D				0.77		0.883								0.529	0.604	0.828	0.412						114.675								68.7013	78.4416	107.532	53.5065
E				0.783		0.789								0.461	0.563	0.807	0.384						100.766								58.8761	71.9029	103.065	49.0421
F				0.763		0.868								0.42	0.576	0.798	0.394						113.761								55.0459	75.4915	104.587	51.6383
G				0.705		0.913								0.396	0.595	0.825	0.439						129.504								56.1702	84.3972	117.021	62.2695
B		0.487			0.403	0.566	0.502					0.21	0.243	0.257	0.357	0.58	0.231					82.7515	116.222	103.08					43.1211	49.8973	52.7721	73.306	119.097	47.4333
C		0.513			0.374	0.556	0.458					0.212	0.234	0.267	0.366	0.536	0.387					72.9045	108.382	89.2788					41.3255	45.614	52.0468	71.345	104.483	75.4386
D		0.546			0.382	0.552	0.491					0.232	0.26	0.254	0.314	0.562	0.231					69.9634	101.099	89.9267					42.4908	47.619	46.5201	57.5092	102.93	42.3077
E		0.532			0.335	0.471	0.483					0.204	0.247	0.23	0.363	0.555	0.259					62.9699	88.5338	90.7895					38.3459	46.4286	43.2331	68.2331	104.323	48.6842
F		0.481			0.306	0.503	0.463					0.205	0.228	0.249	0.329	0.536	0.246					63.6175	104.574	96.2578					42.6195	47.4012	51.7672	68.3992	111.435	51.1435
G		0.482			0.372	0.477	0.482					0.208	0.24	0.259	0.311	0.538	0.236					77.1784	98.9627	100					43.1535	49.7925	53.7344	64.5228	111.618	48.9627
B				0.832	0.555				0.979	0.899	0.812	0.667	0.596				0.586	0.677	0.408			66.7067				117.668	108.053	97.5962	80.1683	71.6346				70.4327	49.0385
C				0.786	0.494				0.925	0.88	0.694	0.689	0.614				0.569	0.655	0.453			62.8499				117.684	111.959	88.2952	87.659	78.117				72.3919	57.6336
D				0.773	0.461				0.882	0.799	0.717	0.59	0.638				0.59	0.671	0.276			59.6378				114.101	103.364	92.7555	76.326	82.5356				76.326	35.705
E				0.678	0.412				0.888	0.832	0.664	0.619	0.653				0.588	0.604	0.3			60.767				130.973	122.714	97.9351	91.2979	96.3127				86.7257	44.2478
F				0.705	0.463				0.77	0.791	0.612	0.582	0.579				0.514	0.603	0.268			65.6738				109.22	112.199	86.8085	82.5532	82.1277				72.9078	38.0142
G				0.731	0.515				0.889	0.764	0.672	0.694	0.586				0.522	0.664	0.296			70.4514				121.614	104.514	91.9289	94.9384	80.1642				71.409	40.4925
B				0.981					0.93	0.988								0.345	0.27							94.8012	100.714								27.5229
C				0.894					0.952	0.99								0.364	0.252							106.488	110.738								28.1879
D				0.958					0.978	0.835								0.341	0.253							102.088	87.1608								26.4092
E				0.909					0.807	0.93								0.342	0.268							88.7789	102.31								29.4829
F				0.925					0.917	1.016								0.324	0.254							99.1351	109.838								27.4595
G				0.846					0.834	0.831								0.407	0.281							98.5816	98.227								33.2151
mean	1.05786	1.0991		mean	0.422667	1.06663	0.479833	0.854278	0.895917	0.879583	0.695167	0.426	0.4265	0.611467	0.539278	0.726611	0.4225	0.49975	0.29825	0.773167		67.956	102.559	94.8888	61.567	108.428	105.983	92.5532	63.6666	64.8037	62.5417	75.6	106.81	61.9489	36.4508	84.1902
SD	0.350157	0.399211		SD	0.0754433	0.399735	0.0166783	0.224688	0.0654612	0.0851666	0.0671608	0.226293	0.193877	0.297119	0.160631	0.143182	0.135096	0.155302	0.0643614	0.0401069		6.98118	10.5991	5.79646	4.7633	12.377	8.84583	4.60346	23.3177	18.6323	8.87958	8.86849	7.33719	12.9561	9.89016	3.4909
SE	0.0412664	30		N	12	30	6	18	12	12	6	12	12	30	18	18	18	12	12	6		12	24	6	12	12	12	6	12	12	29	18	17	18	12	6
N	72			SE	0.0217786	0.0729813	0.0068089	0.0529594	0.018897	0.0245855	0.0274183	0.0653251	0.0559676	0.0542463	0.0378612	0.0337484	0.0318425	0.0448319	0.0185795	0.0163736		2.01529	2.16354	2.3664	1.37505	3.57294	2.55357	1.87936	6.73125	5.37868	1.6489	2.09032	1.77953	3.05379	2.85504	1.42515
Day 4																					P	0.000128087	0.671863	0.0690592	2.448e-08	0.0926712	0.253235	0.152058	0.013994	0.00704706	5.21977e-06	0.00385039	0.627293	2.11176e-06	2.47328e-13	1.29922e-05
B		0.871	0.926			0.888		0.628															98.8314		69.8943
C		0.831	0.913			0.863		0.475															98.9679		54.4725						P vs GSK alone	1.26859e-05		0.853075	3.97208e-10
D		0.818	0.796			0.829		0.539															102.726		66.7906
E		0.905	0.808			0.944		0.542															110.216		63.2808
F		0.955	0.62			0.948		0.589															120.381		74.7937
G		0.911	0.837			0.988		0.485															113.043		55.492
B		0.719	0.681			0.614		0.427															87.7143		61
C		0.699	0.638			0.65		0.525															97.2326		78.534
D		0.696	0.636			0.604		0.464															90.6907		69.6697
E		0.698	0.639			0.628		0.529															93.9417		79.1324
F		0.649	0.67			0.568		0.495															86.1259		75.0569
G		0.71	0.702			0.682		0.509															96.6006		72.0963
B		1.922	1.833			1.826		1.279						0.847																	44.0687
C		1.861	1.776			1.746		1.313						1.009																	54.2182
D		1.927	1.735			1.687		1.22						0.989																	51.3233
E		1.718	1.764			1.705		1.305						0.956																	55.6461
F		1.834	1.824			1.724		1.264						0.912																	49.7274
G		1.705	1.801			1.732		1.385						0.889																	52.1408
B		1.142												0.591						0.819											51.7513					71.7163
C		1.265												0.656						0.88											51.8577					69.5652
D		1.333												0.597						0.921											44.7862					69.0923
E		1.521												0.627						1											41.2229					65.7462
F		1.316												0.636						0.982											48.3283					74.6201
G		1.327												0.635						0.82											47.8523					61.7935
B				0.691										0.482	0.479	0.856															69.754	69.3198	123.878
C				0.928										0.592	0.676	0.944															63.7931	72.8448	101.724
D				0.8										0.609	0.664	0.809															76.125	83	101.125
E				0.79										0.544	0.61	0.777															68.8608	77.2152	98.3544
F				0.868										0.535	0.57	0.657															61.6359	65.6682	75.6912
G				0.587										0.411	0.486	0.726															70.017	82.7939	123.68
B				0.817		0.86								0.41	0.512	0.803	0.444						105.263								50.1836	62.6683	98.2864	54.3452
C				0.779		0.856								0.434	0.529	0.738	0.518						109.884								55.7125	67.9076	94.7368	66.4955
D				0.753		0.899								0.476	0.514	0.798	0.459						119.389								63.2138	68.2603	105.976	60.9562
E				0.795		0.837								0.401	0.537	0.757	0.534						105.283								50.4403	67.5472	95.2201	67.1698
F				0.78		0.824								0.457	0.534	0.76	0.372						105.641								58.5897	68.4615	97.4359	47.6923
G				0.785		0.847								0.467	0.487	0.797	0.422						107.898								59.4904	62.0382	101.529	53.758
B		0.412			0.323	0.452	0.277					0.178	0.201	0.213	0.273	0.408	0.221					78.3981	109.709	67.233					43.2039	48.7864	51.699	66.2621	99.0291	53.6408
C		0.409			0.296	0.417	0.305					0.197	0.198	0.229	0.284	0.419	0.261					72.3716	101.956	74.5721					48.1663	48.4108	55.9902	69.4377	102.445	63.8142
D		0.41			0.338	0.421	0.296					0.21	0.217	0.209	0.257	0.413	0.2					82.439	102.683	72.1951					51.2195	52.9268	50.9756	62.6829	100.732	48.7805
E		0.415			0.301	0.411	0.303					0.196	0.212	0.214	0.266	0.408	0.197					72.5301	99.0361	73.012					47.2289	51.0843	51.5663	64.0964	98.3133	47.4699
F		0.389			0.297	0.416	0.302					0.19	0.183	0.231	0.265	0.385	0.214					76.3496	106.941	77.635					48.8432	47.0437	59.383	68.1234	98.9717	55.0129
G		0.387			0.292	0.341	0.298					0.172	0.19	0.22	0.237	0.353	0.17					75.4522	88.1137	77.0026					44.4444	49.0956	56.8475	61.2403	91.2145	43.9276
B				0.693	0.411				0.679	0.767	0.588	0.459	0.477				0.426	0.502	0.435			59.3074				97.9798	110.678	84.8485	66.2338	68.8312				61.4719	62.7706
C				0.615	0.416				0.786	0.715	0.564	0.479	0.514				0.412	0.473	0.35			67.6423				127.805	116.26	91.7073	77.8862	83.5772				66.9919	56.9106
D				0.72	0.393				0.626	0.785	0.621	0.544	0.496				0.426	0.488	0.367			54.5833				86.9444	109.028	86.25	75.5556	68.8889				59.1667	50.9722
E				0.681	0.398				0.682	0.679	0.619	0.51	0.455				0.417	0.443	0.297			58.4435				100.147	99.7063	90.8957	74.8899	66.8135				61.2335	43.6123
F				0.664	0.398				0.622	0.702	0.598	0.524	0.453				0.416	0.501	0.314			59.9398				93.6747	105.723	90.0602	78.9157	68.2229				62.6506	47.2892
G				0.756	0.444				0.746	0.792	0.591	0.547	0.463				0.441	0.508	0.338			58.7302				98.6772	104.762	78.1746	72.3545	61.2434				58.3333	44.709
B				0.5					0.479	0.489								0.257	0.157							95.8	97.8								31.4
C				0.496					0.521	0.534								0.261	0.151							105.04	107.661								30.4435
D				0.566					0.526	0.598								0.302	0.174							92.9329	105.654								30.742
E				0.545					0.51	0.493								0.213	0.171							93.578	90.4587								31.3761
F				0.463					0.523	0.548								0.304	0.171							112.959	118.359								36.933
G				0.48					0.527	0.445								0.201	0.181							109.792	92.7083								37.7083
mean	0.92925	1.02517		mean	0.358917	0.9069	0.296833	0.776278	0.60225	0.628917	0.596833	0.3505	0.33825	0.549267	0.454444	0.656	0.363889	0.371083	0.258833	0.903667		68.0156	102.428	73.6083	68.3511	101.277	104.9	86.9894	60.7451	59.5771	55.5734	68.8649	100.463	57.3839	42.0722	68.7556
SD	0.454594	0.512316		SD	0.0562292	0.460806	0.0102648	0.380701	0.102555	0.125652	0.0212924	0.16907	0.145419	0.242134	0.149196	0.196853	0.118541	0.124432	0.101128	0.0780325		9.43595	9.23936	3.78579	8.33777	11.1514	8.54971	5.09469	14.6319	11.6879	8.26448	6.43856	10.604	7.18608	10.8783	4.50452
SE	0.0535744	30		N	12	30	6	18	12	12	6	12	12	30	18	18	18	12	12	6		12	24	6	12	12	12	6	12	12	30	18	18	18	12	6
N	72			SE	0.016232	0.0841313	0.0041906	0.0897321	0.029605	0.0362726	0.00869259	0.0488064	0.0419789	0.0442075	0.0351659	0.0463986	0.0279403	0.0359205	0.0291931	0.0318566		2.72392	1.88598	1.54554	2.40691	3.21912	2.46809	2.0799	4.22387	3.374	1.50888	1.51758	2.49938	1.69377	3.14029	1.83896
																						0.000618477	0.398069	1.55416e-08	0.0168561	0.924866	0.519771	0.00170544	0.00699179	0.00247468	6.27976e-05	0.00144482	0.991247	5.55964e-06	4.32285e-08	3.86431e-05
																																			#REF!
																															P vs GSK alone	5.11981e-07		0.973709	0.222858

## Sheet: HACAT 96
	HACAT
		DMSO	DMSO	GSK (1uM)	HC 1uM	GSK 1uM + HC 1 Um	GSK 1µM + RA-2 10µM	GSK 1µM + SKA 121 1µM	SKA-121 1 uM	RA-2 10 uM	GSK (1uM)	HC 1uM	GSK 1uM + HC 1 uM	GSK 1µM + RA-2 10µM	GSK 1µM + SKA 121 1µM	RA-2 10 uM	SKA-121 1 uM
	Day 0
B		1.293	0.975	0.788	1.284	1.345	1.228	1.14	1.163	0.96	69.4885	113.228	118.607	108.289	100.529	102.557	84.6561
C		1.156	1.188	0.747	1.026	1.146	1.124	1.038	1.081	1.281	63.7372	87.5427	97.7816	95.9044	88.5666	92.2355	109.3
D		0.986	1.011	0.918	0.889	1.106	1.147	0.903	0.914	1.208	91.9379	89.0336	110.766	114.872	90.4357	91.5373	120.981
E		1.083	1.075	0.959	1.028	1.119	0.895	0.987	0.952	0.959	88.8786	95.2734	103.707	82.9472	91.4736	88.2298	88.8786
F		0.975	0.981	0.773	0.876	0.98	0.896	0.89	1.031	0.862	79.0389	89.5706	100.204	91.6155	91.002	105.419	88.1391
G		0.833	0.793	0.88	0.836	0.888	0.952	0.863	0.899	0.941	108.241	102.829	109.225	117.097	106.15	110.578	115.744
B		1.375	0.897	1.203	1.114	1.115	1.205	0.939	0.887	0.913	105.898	98.0634	98.1514	106.074	82.6585	78.081	80.3697
C		1.062	0.897	0.975	1.109	1.255	1.261	0.933	1.049	0.975	99.5406	113.221	128.127	128.739	95.2527	107.095	99.5406
D		0.958	1.002	0.989	0.855	1.053	0.979	0.992	1.008	0.944	100.918	87.2449	107.449	99.898	101.224	102.857	96.3265
E		1.051	0.993	1.041	1.037	0.976	0.903	0.988	0.948	0.929	101.859	101.468	95.499	88.3562	96.6732	92.7593	90.9002
F		1.023	0.658	0.932	1.022	1.022	0.888	0.897	0.827	0.803	110.886	121.594	121.594	105.651	106.722	98.3938	95.5384
G		0.867	0.743	1.056	1.065	1.088	0.841	0.668	0.82	0.711	131.18	132.298	135.155	104.472	82.9814	101.863	88.323
B		1.375	0.897	1.203	1.114	1.115	1.205	0.939	0.887	0.913	105.898	98.0634	98.1514	106.074	82.6585	78.081	80.3697
C		1.062	0.897	0.975	1.109	1.255	1.261	0.933	1.049	0.975	99.5406	113.221	128.127	128.739	95.2527	107.095	99.5406
D		0.958	1.002	0.989	0.855	1.053	0.979	0.992	1.008	0.944	100.918	87.2449	107.449	99.898	101.224	102.857	96.3265
E		1.051	0.993	1.041	1.037	0.976	0.903	0.988	0.948	0.929	101.859	101.468	95.499	88.3562	96.6732	92.7593	90.9002
F		1.023	0.658	0.932	1.022	1.022	0.888	0.897	0.827	0.803	110.886	121.594	121.594	105.651	106.722	98.3938	95.5384
G		0.867	0.743	1.056	1.065	1.088	0.841	0.668	0.82	0.711	131.18	132.298	135.155	104.472	82.9814	101.863	88.323
B
C
D
E
F
G
mean	0.983361		mean	0.969833	1.01906	1.089	1.022	0.925278	0.951	0.931167	100.105	104.736	111.791	104.284	94.399	97.3699	94.9831
SD	0.16591		SD	0.125955	0.117356	0.112676	0.157189	0.113628	0.100384	0.141452	17.4924	15.1298	13.7376	12.6735	8.36868	9.35757	11.108
SE	0.0276517		N	18	18	18	18	18	18	18	18	18	18	18	18	18	18
N	36		SE	0.0296878	0.0276612	0.026558	0.0370499	0.0267823	0.0236607	0.0333406	4.123	3.56613	3.23799	2.98717	1.97252	2.2056	2.61819
P											0.762106	0.418908	0.0185846	0.415618	0.188004	0.451353	0.258702	P values paired student t test
	Day 1												0.00513524	0.279585	0.272942
B		1.574	2.179	1.197	1.54	1.296	0.727	0.547	1.987	2.026	63.789	82.0677	69.0647	38.7423	29.15	105.889	107.967
C		1.992	1.841	0.694	2.145	1.036	0.573	0.551	1.636	1.458	36.2118	111.923	54.0569	29.8983	28.7503	85.3639	76.0762
D		2.023	2.375	0.703	1.865	1.094	0.79	0.736	1.933	1.913	31.9691	84.8113	49.7499	35.9254	33.4698	87.9036	86.9941
E		2.059	2.338	0.553	1.81	1.175	0.729	0.655	1.731	1.949	25.1535	82.3289	53.4455	33.159	29.793	78.7355	88.6514
F		1.947	2.136	0.527	1.948	1.14	0.8	0.686	1.638	1.732	25.8144	95.42	55.8413	39.1869	33.6027	80.2351	84.8396
G		1.581	1.612	0.47	1.775	0.776	0.617	0.67	1.695	1.71	29.4394	111.181	48.6063	38.647	41.9668	106.17	107.109
B		2.141	2.121	0.715	1.908	1.522	0.955	0.957	1.54	1.803	33.5523	89.5354	71.4219	44.8146	44.9085	72.2665	84.6082
C		1.999	2.148	0.749	1.874	1.405	0.648	0.794	1.839	1.953	36.1225	90.3786	67.7598	31.2515	38.2927	88.6906	94.1886
D		1.665	1.911	0.696	1.77	1.231	0.524	0.599	1.554	1.479	38.9262	98.9933	68.8479	29.3065	33.5011	86.9128	82.7181
E		2.226	1.813	0.694	1.562	1.269	0.577	0.632	1.729	1.761	34.3649	77.3459	62.8373	28.5714	31.2949	85.6153	87.1998
F		1.764	1.887	1.256	1.906	1.181	0.554	0.667	1.861	1.81	68.8031	104.41	64.6946	30.3478	36.5379	101.945	99.1509
G		2.256	1.919	0.912	2.043	1.656	0.802	0.776	2.137	1.638	43.6886	97.8683	79.3293	38.4192	37.1737	102.371	78.4671
B		2.141	2.121	0.715	1.908	1.522	0.955	0.957	1.54	1.803	33.5523	89.5354	71.4219	44.8146	44.9085	72.2665	84.6082
C		1.999	2.148	0.749	1.874	1.405	0.648	0.794	1.839	1.953	36.1225	90.3786	67.7598	31.2515	38.2927	88.6906	94.1886
D		1.665	1.911	0.696	1.77	1.231	0.524	0.599	1.554	1.479	38.9262	98.9933	68.8479	29.3065	33.5011	86.9128	82.7181
E		2.226	1.813	0.694	1.562	1.269	0.577	0.632	1.729	1.761	34.3649	77.3459	62.8373	28.5714	31.2949	85.6153	87.1998
F		1.764	1.887	1.256	1.906	1.181	0.554	0.667	1.861	1.81	68.8031	104.41	64.6946	30.3478	36.5379	101.945	99.1509
G		2.256	1.919	0.912	2.043	1.656	0.802	0.776	2.137	1.638	43.6886	97.8683	79.3293	38.4192	37.1737	102.371	78.4671
B
C
D
E
F
G
mean	1.98214		mean	0.788222	1.84494	1.28028	0.686444	0.705278	1.77444	1.75978	40.1829	93.5997	64.4748	34.4989	35.5639	89.9944	89.1279
SD	0.216467		SD	0.233252	0.165753	0.221599	0.139429	0.119478	0.19001	0.170684	13.3787	10.5605	9.06688	5.453	4.92096	10.9635	9.33579
SE	0.0360778		N	18	18	18	18	18	18	18	18	18	18	18	18	18	18
N	36		SE	0.054978	0.0390683	0.0522314	0.0328638	0.0281613	0.0447858	0.0402306	3.15338	2.48912	2.13708	1.28528	1.15988	2.58413	2.20047
P											1.16942e-24	0.0220113	2.15799e-15	5.72567e-29	3.88794e-29	0.00110072	0.000379474
	Day 2												2.01207e-07	0.121318	0.188241
B		2.982	2.74	0.813	2.938	1.596	1.23	0.968	2.795	2.892	28.4166	102.691	55.7847	42.992	33.8343	97.6931	101.084
C		2.193	2.663	0.742	2.764	1.496	1.353	0.86	2.814	2.864	30.5601	113.839	61.6145	55.7249	35.4201	115.898	117.957
D		2.199	2.75	0.841	2.397	1.496	1.181	0.761	2.855	2.779	33.9867	96.8681	60.4567	47.7268	30.7537	115.377	112.306
E		2.515	2.938	0.762	2.605	1.369	1.065	0.812	3.108	2.947	27.9479	95.5437	50.2109	39.0611	29.7818	113.992	108.087
F		2.651	2.553	0.939	2.244	1.407	0.99	0.841	2.606	2.584	36.0876	86.2414	54.0738	38.0477	32.3213	100.154	99.3082
G		2.455	2.904	0.781	2.487	1.28	0.963	1.032	2.586	2.804	29.1472	92.8158	47.7701	35.9395	38.5146	96.5105	104.646
B		2.977	2.963	1.182	2.57	1.694	1.269	0.99	2.701	2.646	39.798	86.532	57.037	42.7273	33.3333	90.9428	89.0909
C		2.645	2.608	0.725	2.655	1.909	1.204	1.037	2.668	2.915	27.6033	101.085	72.6823	45.8405	39.4822	101.58	110.984
D		2.967	2.738	0.913	2.599	1.844	0.994	0.818	2.689	2.338	32.007	91.1131	64.645	34.8466	28.6766	94.2682	81.9632
E		2.698	2.915	0.99	2.712	1.474	1.148	1.017	2.261	2.478	35.2753	96.6328	52.5209	40.905	36.2373	80.563	88.295
F		2.785	2.755	0.958	2.563	1.512	0.967	0.741	2.675	2.684	34.5848	92.5271	54.5848	34.9097	26.7509	96.5704	96.8953
G		2.442	2.622	0.985	2.497	1.608	1.023	0.809	2.443	2.447	38.9021	98.6177	63.5071	40.4028	31.951	96.485	96.643
B		2.977	2.963	1.182	2.57	1.694	1.269	0.99	2.701	2.646	39.798	86.532	57.037	42.7273	33.3333	90.9428	89.0909
C		2.645	2.608	0.725	2.655	1.909	1.204	1.037	2.668	2.915	27.6033	101.085	72.6823	45.8405	39.4822	101.58	110.984
D		2.967	2.738	0.913	2.599	1.844	0.994	0.818	2.689	2.338	32.007	91.1131	64.645	34.8466	28.6766	94.2682	81.9632
E		2.698	2.915	0.99	2.712	1.474	1.148	1.017	2.261	2.478	35.2753	96.6328	52.5209	40.905	36.2373	80.563	88.295
F		2.785	2.755	0.958	2.563	1.512	0.967	0.741	2.675	2.684	34.5848	92.5271	54.5848	34.9097	26.7509	96.5704	96.8953
G		2.442	2.622	0.985	2.497	1.608	1.023	0.809	2.443	2.447	38.9021	98.6177	63.5071	40.4028	31.951	96.485	96.643
B
C
D
E
F
G
mean	2.71592		mean	0.910222	2.59039	1.59589	1.11067	0.894333	2.64656	2.66033	33.4715	95.6119	58.8814	41.042	32.9716	97.8024	98.3962
SD	0.208322		SD	0.138664	0.14894	0.186205	0.126162	0.112539	0.2035	0.205	4.28077	6.79102	7.09635	5.46411	4.02726	9.86426	10.7431
SE	0.0347204		N	18	18	18	18	18	18	18	18	18	18	18	18	18	18
N	36		SE	0.0326835	0.0351055	0.0438889	0.0297366	0.0265256	0.0479655	0.0483191	1.00899	1.60066	1.67263	1.2879	0.949235	2.32503	2.53217
P											1.11589e-36	0.0269146	2.47216e-25	1.74813e-34	1.52809e-37	0.250501	0.357136
	Day 3												2.69423e-14	6.80047e-05	0.70817
B		2.969	3.386	0.647	2.947	1.335	1.013	0.926	2.713	3.293	20.3619	92.7459	42.0142	31.8804	29.1424	85.3816	103.635
C		2.921	3.292	0.688	2.827	1.139	1.038	0.816	2.879	3.105	22.1471	91.0027	36.6651	33.4138	26.2675	92.6766	99.9517
D		2.712	2.454	0.582	2.75	1.029	0.71	0.534	3.09	3.002	22.5319	106.465	39.8374	27.4874	20.6736	119.628	116.221
E		2.773	2.99	0.683	2.887	0.996	0.813	0.538	2.505	2.575	23.7029	100.191	34.5653	28.2145	18.6708	86.9339	89.3632
F		2.67	3.004	0.823	2.868	1.037	0.901	0.576	3.023	3.191	29.0095	101.093	36.5527	31.7589	20.3031	106.556	112.478
G		1.79	2.098	0.603	2.78	0.804	0.914	0.674	2.189	1.689	31.0185	143.004	41.358	47.0165	34.6708	112.603	86.8827
B		2.761	3.074	0.8	2.786	1.381	0.819	0.841	2.805	2.435	27.4207	95.4927	47.335	28.072	28.826	96.144	83.4619
C		2.635	2.932	0.878	2.802	1.4	0.695	0.703	2.701	3.04	31.543	100.665	50.2964	24.9686	25.256	97.0361	109.215
D		2.903	2.737	1.054	3.044	1.57	1.046	0.731	2.549	2.472	37.3759	107.943	55.6738	37.0922	25.922	90.3901	87.6596
E		2.497	2.748	1.058	2.684	1.708	0.728	0.586	2.756	2.684	40.3432	102.345	65.1287	27.7598	22.3451	105.091	102.345
F		2.727	2.906	0.738	2.643	1.3	0.856	0.625	2.573	2.547	26.2027	93.8399	46.1566	30.3923	22.1907	91.3545	90.4314
G		2.633	2.642	0.839	2.42	1.336	1.049	0.818	2.487	2.391	31.8104	91.7536	50.654	39.7725	31.0142	94.2938	90.654
B		2.761	3.074	0.8	2.786	1.381	0.819	0.841	2.805	2.435	27.4207	95.4927	47.335	28.072	28.826	96.144	83.4619
C		2.635	2.932	0.878	2.802	1.4	0.695	0.703	2.701	3.04	31.543	100.665	50.2964	24.9686	25.256	97.0361	109.215
D		2.903	2.737	1.054	3.044	1.57	1.046	0.731	2.549	2.472	37.3759	107.943	55.6738	37.0922	25.922	90.3901	87.6596
E		2.497	2.748	1.058	2.684	1.708	0.728	0.586	2.756	2.684	40.3432	102.345	65.1287	27.7598	22.3451	105.091	102.345
F		2.727	2.906	0.738	2.643	1.3	0.856	0.625	2.573	2.547	26.2027	93.8399	46.1566	30.3923	22.1907	91.3545	90.4314
G		2.633	2.642	0.839	2.42	1.336	1.049	0.818	2.487	2.391	31.8104	91.7536	50.654	39.7725	31.0142	94.2938	90.654
B
C
D
E
F
G
mean	2.76247		mean	0.82	2.76761	1.31833	0.876389	0.704	2.6745	2.66628	29.898	101.032	47.8601	31.9937	25.602	97.3554	96.4481
SD	0.288503		SD	0.156123	0.172017	0.244538	0.135666	0.119037	0.213239	0.389505	6.07816	11.8753	8.82212	5.96959	4.33817	9.06739	10.5172
SE	0.0480838		N	18	18	18	18	18	18	18	18	18	18	18	18	18	18
N	36		SE	0.0367984	0.0405449	0.0576382	0.0319768	0.0280574	0.0502608	0.0918073	1.43264	2.79903	2.07939	1.40705	1.02252	2.1372	2.47893
P											5.99732e-32	0.944896	3.31515e-24	1.1805e-31	9.6043e-34	0.257621	0.309953
	Day 4												1.93823e-08	0.255467	0.0171286
B		1.711	2.195	0.57	1.889	0.915	0.648	0.354	1.693	1.804	29.1859	96.723	46.851	33.1797	18.126	86.6871	92.3707
C		1.391	2.411	0.541	1.816	0.89	0.576	0.555	1.787	1.827	28.4587	95.5287	46.8175	30.2998	29.1952	94.0032	96.1073
D		2.002	2.106	0.646	2.096	0.921	0.599	0.573	1.705	1.853	31.4508	102.045	44.8393	29.1626	27.8968	83.0088	90.2142
E		1.359	2.17	0.66	2.203	0.749	0.578	0.549	1.858	1.931	37.4044	124.851	42.4483	32.7572	31.1136	105.299	109.436
F		1.865	2.123	0.668	1.927	0.885	0.769	0.602	1.667	1.909	33.5005	96.6399	44.3831	38.5657	30.1906	83.6008	95.7372
G		1.935	2.265	0.663	1.692	0.837	0.681	0.579	1.742	1.693	31.5714	80.5714	39.8571	32.4286	27.5714	82.9524	80.619
B		3.054	2.858	0.73	2.937	1.232	0.774	1.045	2.438	2.235	24.6955	99.3572	41.6779	26.184	35.3518	82.4763	75.6089
C		2.752	2.796	0.899	2.716	1.26	0.664	1.028	2.383	2.122	32.4081	97.9092	45.4218	23.9366	37.0584	85.9048	76.496
D		2.687	2.482	0.833	2.516	1.197	0.543	1.035	2.215	2.161	32.2306	97.3496	46.3146	21.0099	40.0464	85.7032	83.6139
E		2.376	2.525	0.787	2.246	1.071	0.527	0.8	2.144	2.018	32.1159	91.6548	43.7054	21.5058	32.6464	87.4923	82.3505
F		2.266	2.278	0.753	2.604	1.274	0.654	0.798	2.368	2.029	33.1426	114.613	56.0739	28.7852	35.1232	104.225	89.3046
G		1.987	2.288	0.558	2.531	0.972	0.775	0.871	2.233	2.173	26.1053	118.409	45.4737	36.2573	40.7485	104.468	101.661
B		3.054	2.858	0.73	2.937	1.232	0.774	1.045	2.438	2.235	24.6955	99.3572	41.6779	26.184	35.3518	82.4763	75.6089
C		2.752	2.796	0.899	2.716	1.26	0.664	1.028	2.383	2.122	32.4081	97.9092	45.4218	23.9366	37.0584	85.9048	76.496
D		2.687	2.482	0.833	2.516	1.197	0.543	1.035	2.215	2.161	32.2306	97.3496	46.3146	21.0099	40.0464	85.7032	83.6139
E		2.376	2.525	0.787	2.246	1.071	0.527	0.8	2.144	2.018	32.1159	91.6548	43.7054	21.5058	32.6464	87.4923	82.3505
F		2.266	2.278	0.753	2.604	1.274	0.654	0.798	2.368	2.029	33.1426	114.613	56.0739	28.7852	35.1232	104.225	89.3046
G		1.987	2.288	0.558	2.531	0.972	0.775	0.871	2.233	2.173	26.1053	118.409	45.4737	36.2573	40.7485	104.468	101.661
B
C
D
E
F
G
mean	2.33975		mean	0.714889	2.3735	1.06717	0.651389	0.798111	2.11189	2.02739	30.7204	101.941	45.6962	28.4306	33.6691	90.8939	87.9197
SD	0.40925		SD	0.11442	0.376837	0.176473	0.0920148	0.217744	0.285876	0.160512	3.44892	11.4819	4.24487	5.65322	5.77659	9.09357	10.0416
SE	0.0682083		N	18	18	18	18	18	18	18	18	18	18	18	18	18	18
N	36		SE	0.0269691	0.0888213	0.041595	0.0216881	0.0513227	0.0673817	0.0378331	0.812919	2.70632	1.00053	1.33248	1.36156	2.14337	2.36683
											2.90796e-22	0.770644	2.15495e-17	4.02906e-23	2.01045e-20	0.0393521	0.0030452
													3.27857e-08	0.0752913	0.160301
